# Supplementary material for: Data for the evaluation of irrigation development interventions in Northern Ethiopia
Source: Data Brief. 2019 Aug 1;25:104342. doi: 10.1016/j.dib.2019.104342 (PMC6717167; doi:10.1016/j.dib.2019.104342)
Supplement: Multimedia component 2 [file mmc2.zip › dib_104342_mmc2.r]

library(DAutilities)
library(decisionSupport)

filepath<-getwd()


dam_model<-function(x, varnames)
  
  
{ 
  
  # Risks
  # construction delay
  construction_time<-chance_event(probability_construction_delay,round(construction_duration+construction_delay_years),construction_duration)
  
  # dam failure
  dam_failure<-chance_event(probabilty_dam_failure,value_if=1, value_if_not=0,n=n_years,CV_if=0, CV_if_not=0, one_draw = FALSE)
  for(i in (construction_time+1):(n_years-1))
    if (dam_failure[i]==1)
      dam_failure[(i+1):n_years]<-1
  
  dam_failure[1:construction_time]<-0
  
  water_holding_with_dam_failure<-water_holding*(1-dam_failure)  
  water_holding_with_dam_failure[1:construction_time]<-0
  
  # sedimentation. This is the risk of increasing in sedimentation beyond the expected maximum threshold.
  
  chance_increase_sedimentation<-chance_event(prob_increase_sedimentation,value_if = 1,value_if_not =0, n=n_years, CV_if = 0, CV_if_not = 0)
  chance_increase_sedimentation[1:construction_time]<-0

  # weather fluctuation (in this case only rainfall delay and the implication for sumplementing rainfed farming system are computed. Because if
  #                       there is a total rainfall failure, there is zero productivity and no water to supplement agricultural fields. However, if there
  #                       is an intense rainfall, there is no need for suplementing the rain fed agricultural production system. Thus,
  #                       if the chance of dry spell is zero, which indicates intense rain fall. This is also used for flooding effect
  occurrence_dry_spell<- chance_event(probability_dry_spell, value_if=1, value_if_not=0,n=n_years,CV_if=0, CV_if_not=0)
  
  
  #rainfall drop effect (reduction in expected amount of rainfall. the engineer expects 391mm of annual average rainfall. However, the rainfall
  #                       could be less than this.)
  rainfall_drop_effect_factor<-chance_event(probability_rainfall_drop, value_if=1, value_if_not=0,n=n_years,CV_if=0, CV_if_not=0)
  rainfall_drop_effect<-rainfall_drop_effect_factor*vv(water_reduced_rainfall_drop,general_CV, n_years)
  
  # water reduction due to water trap practices (in the upper catchment area there is a flood diversion structures and if the farmer diverts
  #                                               the flood to their farming plot, the volume of water in the reservoir could be reduced)
  water_trap_practice_effect_factor<-rainfall_drop_effect_factor*chance_event(probability_water_trap, value_if=1, value_if_not=0, n=n_years,CV_if=0, CV_if_not=0)
  water_trap_practice_effect<-water_trap_practice_effect_factor*vv(water_reduced_water_trap,general_CV, n_years)
 
  #Combined effect of rainfall drop effect and flood diversion (water trap)
  water_reduction_combined<-rainfall_drop_effect+water_trap_practice_effect
  water_reduction_combined<-pmin(water_reduction_combined,water_holding_with_dam_failure)
  
  # water loss as seepage, evaporation and groundwater infiltration
  water_losses_evap_seep<-vv(water_evaporation_percentage/100, CV_water,n_years,lower_limit=0,upper_limit=1)+ 
    vv(water_seepage_percentage/100, CV_water, n_years,lower_limit=0,upper_limit=100)
  water_to_groundwater<-vv(water_ground_percentage/100, CV_water, n_years,lower_limit=0,upper_limit=1)
  
  #water available for agriculture
  water_available<-(water_holding_with_dam_failure-water_reduction_combined)*(1-water_losses_evap_seep-water_to_groundwater)
  water_available[water_available<0]<-0
  
  # risk of water supply to nearby town
  projected_population<-round(current_population
                              *((1+vv(population_growth_rate/100, general_CV, n_years,lower_limit=0,upper_limit=1))^((1:n_years)-1)))
  water_supply_coverage<-vv(current_water_coverage/100,general_CV,n_years,absolute_trend =annual_increase_coverage/100,lower_limit=0,upper_limit=1)
  annual_water_demand_per_capita<-vv(planned_per_capita_water_consumption/1000, general_CV, n_years,absolute_trend=2/1000)*365
  total_population_water_demand<-projected_population*annual_water_demand_per_capita*water_supply_coverage
  water_demand_for_others<-total_population_water_demand*vv(water_consumption_others/100, general_CV, n_years,lower_limit=0,upper_limit=100)
  total_water_demand <- total_population_water_demand+water_demand_for_others
  number_days_operating_year_vector<-vv(number_days_operating_per_year,general_CV, n_years,lower_limit=1,upper_limit=365)
  total_annual_water_supply<- vv(water_pumping_capacity_per_hour, general_CV, n_years)*vv(number_operation_hours_per_day, general_CV, n_years,lower_limit=0,upper_limit=24)*number_days_operating_year_vector
  water_balance<- total_water_demand - total_annual_water_supply
  water_balance[water_balance<0]<-0
  
  # to determine the probability of supplying water from the dam
  chance_water_supply<-chance_event(probability_water_supply, value_if = 1, value_if_not = 0, n=n_years,CV_if=0, CV_if_not=0, one_draw = TRUE)
  chance_water_supply[1:construction_time]<-0
  water_balance_supplied_dam<-water_balance*chance_water_supply*(1-dam_failure)
  
  # water consumed by rural hh and livestock
  number_hh_depending_on_water_from_dam<-c(rep(0,construction_time),round(vv(number_hh_consuming_water, general_CV, (n_years-construction_time))))
  number_livestock_consuming_water_dam<-c(rep(0,construction_time),round((number_hh_depending_on_water_from_dam[(construction_time+1):n_years]*
                                                                            vv(proportion_hh_having_livestock,general_CV, (n_years-construction_time),lower_limit=0,upper_limit=1)*
                                                                            vv(total_tlu_per_hh,general_CV, (n_years-construction_time)))))
  total_water_consumed_rural_hh<-number_hh_depending_on_water_from_dam*volume_water_consumed_rural*(1-dam_failure)
  total_water_consumed_livestock<-number_livestock_consuming_water_dam*volume_water_consumed_livestock*(1-dam_failure)
  total_water_consumed_rural_community<-total_water_consumed_rural_hh+total_water_consumed_livestock
  
  # water available for agriculture
  water_available_agriculture<-water_available-water_balance_supplied_dam-total_water_consumed_rural_community
  efficiency_factor<-(1-(vv(irrigation_efficiency, CV_water,n_years)))
  prop_supplementary_irrigators<-vv(share_supplementary_irrigation, general_CV, n_years,lower_limit=0,upper_limit=1)
  
  #increase in cost of construction
  construction_cost_factor<- cumprod(1+chance_event(probability_increase_construction_cost,
                                                    value_if=percentage_change_construction_cost/100,CV_if=general_CV,CV_if_not=0,value_if_not=0,n=construction_time))
  construction_cost_factor[(construction_time+1):n_years]<-0
  
  # reduced output price due to excess supply of products
  output_price_factor<- cumprod(1-chance_event(probability_declining_output_price,
                                               value_if=percentage_change_output_price/100,CV_if=general_CV,CV_if_not=0,value_if_not=0,n=n_years))
  
  # Benefits
  # total area for irrigation
  
  water_needs_per_ha_supplement<-vv(per_hectare_water_requirement_supplement_rainfed,CV_water,n_years)/efficiency_factor
  water_needs_per_ha_irrig<-vv(crop_water_requirment,CV_water,n_years)/efficiency_factor
  
  fruit_area<-rep(0,n_years)
  rainfed_non_fruit_area<-rep(0,n_years)
  irrigated_non_fruit_area<-rep(0,n_years)
  wet_season_water<-rep(0,n_years)
  dry_season_water<-rep(0,n_years)
  fruit_area[construction_time+1]<-min(c(maximum_available_irrigable_area,
                                         max(c(0,water_available_agriculture[construction_time+1]/water_needs_per_ha_irrig[construction_time+1]*proportion_area_fruit))))
  rainfed_non_fruit_area[construction_time+1]<-max(c(0,maximum_available_irrigable_area-fruit_area[construction_time+1]))
  wet_season_water[construction_time+1]<-max(c(0,occurrence_dry_spell[construction_time+1]*rainfed_non_fruit_area[construction_time+1]*
                                                 prop_supplementary_irrigators[construction_time+1]*water_needs_per_ha_supplement[construction_time+1]))
  dry_season_water[construction_time+1]<-max(c(0,water_available_agriculture[construction_time+1]-wet_season_water[construction_time+1]))
  irrigated_non_fruit_area[construction_time+1]<-min(c(maximum_available_irrigable_area-fruit_area[construction_time+1],max(c(0,(dry_season_water[construction_time+1]-fruit_area[construction_time+1]*
                                                                                                   water_needs_per_ha_irrig[construction_time+1])/water_needs_per_ha_irrig[construction_time+1]))))
  
  
  
  for (t in (construction_time+2):n_years)
  {
    fruit_area[t]<-min(c(fruit_area[t-1],max(c(0,water_available_agriculture[t]/water_needs_per_ha_irrig[t]))))
    rainfed_non_fruit_area[t]<-max(c(0,maximum_available_irrigable_area-fruit_area[t]))
    wet_season_water[t]<-max(c(0,occurrence_dry_spell[t]*rainfed_non_fruit_area[t]*
                                 prop_supplementary_irrigators[t]*water_needs_per_ha_supplement[t]))
    dry_season_water[t]<-max(c(0,water_available_agriculture[t]-wet_season_water[t]))
    irrigated_non_fruit_area[t]<-min(c(maximum_available_irrigable_area-fruit_area[t],max(c(0,(dry_season_water[t]-fruit_area[t]*
                                                                                   water_needs_per_ha_irrig[t])/water_needs_per_ha_irrig[t]))))
  }
  
  
  if(proportion_area_maize+proportion_area_groundnut>1)
  {proportion_area_maize_adjusted<-proportion_area_maize/(proportion_area_maize+proportion_area_groundnut)
  proportion_area_groundnut_adjusted<-proportion_area_groundnut/(proportion_area_maize+proportion_area_groundnut)} else
  {proportion_area_maize_adjusted<-proportion_area_maize
  proportion_area_groundnut_adjusted<-proportion_area_groundnut
  }
  
  groundnut_prop<-vv(proportion_area_groundnut_adjusted,general_CV,n_years)
  maize_prop<-vv(proportion_area_maize_adjusted,general_CV,n_years)
  
  vegetable_prop<-1-maize_prop-groundnut_prop
  
  irrig_vegetable_area<-vegetable_prop*irrigated_non_fruit_area
  irrig_maize_area<-maize_prop*irrigated_non_fruit_area
  irrig_groundnut_area<-groundnut_prop*irrigated_non_fruit_area
  
  # irrigation benefits from the total irrigable area
  #number of years without yield starting from dam construction
  year_without_fruit_yield<-construction_time+round(mean(year_delay_to_harvest_fruit))
  year_without_crop_yield<-construction_time
  # normalizing the proportion of area under different crops and fruits
  
  # Irrigation revenue
  
  fruit_price_vector<-vv(fruit_price,general_CV,n_years)
  vegetable_price_vector<-vv(vegetable_price,general_CV,n_years)
  maize_price_vector<-vv(maize_price,general_CV,n_years)
  groundnut_price_vector<-vv(groundnut_price,general_CV,n_years)
  
  fruit_revenue<-gompertz_yield(maximum_attainable_fruit_yield,
                                year_without_fruit_yield,
                                round(time_to_maximum_fruit_yield+year_without_fruit_yield),
                                initial_fruit_productivity/maximum_attainable_fruit_yield*100,
                                100,n_years,var_CV = general_CV)*
    fruit_price_vector*fruit_area
  #vegetables
  vegetable_revenue<-gompertz_yield(maximum_attainable_vegetable_yield,
                                    year_without_crop_yield,
                                    round(time_to_maximum_crop_yield+year_without_fruit_yield),
                                    initial_vegetable_productivity/maximum_attainable_vegetable_yield*100,
                                    100,n_years,var_CV = general_CV)*
    vegetable_price_vector*irrig_vegetable_area
  #groundnut
  groundnut_revenue<-gompertz_yield(maximum_attainable_groundnut_yield,
                                    year_without_crop_yield,
                                    round(time_to_maximum_crop_yield+year_without_fruit_yield),
                                    initial_groundnut_productivity/maximum_attainable_groundnut_yield*100,
                                    100,n_years,var_CV = general_CV)*
    groundnut_price_vector*irrig_groundnut_area
  
  #maize
  maize_revenue<-gompertz_yield(maximum_attainable_maize_yield,
                                year_without_crop_yield,
                                round(time_to_maximum_crop_yield+year_without_fruit_yield),
                                initial_maize_productivity/maximum_attainable_maize_yield*100,
                                100,n_years,var_CV = general_CV)*
    maize_price_vector*irrig_maize_area
  
  
  # The benefit of yield increment from improved microclimate.
  
  # We assume the yield increase potential of improved in microclimate is directly related with the vegetation cover in the restored land. Thus, an increase in 
  # vegetation cover increases the level of improvement on microclimat, which in return enhances crop yield. Accordingly, we initially compute the rate of increase in vegetation cover.
  
  percentage_increase_vegetation_cover<-gompertz_yield(max_vegetation_cover,
                                                       round(initial_year_vegetation),
                                                       round(max_year_vegetation),
                                                       initial_vegetation_cover,
                                                       100, n_years,var_CV = general_CV)
  # yield increment is therefore the product of the percentage change in vegetation cover and the expected percentage of yield increase.
  percentage_yeild_increase_microclimate<-yield_increase_microclimate/100*percentage_increase_vegetation_cover/100
  
  #total revenue from irrigation
  total_irrigation_revenue_wor<- fruit_revenue+vegetable_revenue+groundnut_revenue+maize_revenue
  total_irrigation_revenue_wr<- (fruit_revenue+vegetable_revenue+groundnut_revenue+maize_revenue)*(1+percentage_yeild_increase_microclimate)
  

  # cost of production (the costs are estimated on per hectare based and multiplied by the total area planted to get the total production cost)
  production_cost_irrigation_fruit<-(gompertz_yield(max_fruit_production_cost,
                                                   construction_time+1,
                                                   round(construction_time+1+time_to_maximum_fruit_yield),
                                                   fruit_production_cost_minimum/max_fruit_production_cost*100,
                                                   100, n_years,var_CV = general_CV)*fruit_area)*(1-dam_failure)
  production_cost_irrigation_fruit[construction_time+1]<-fruit_area[construction_time+1]*orchard_establishment_cost
  production_cost_irrigation_maize<-irrig_maize_area*vv(production_cost_maize,general_CV,n_years)*(1-dam_failure)
  production_cost_irrigation_groundnut<-irrig_groundnut_area*vv(production_cost_groundnut,general_CV,n_years)*(1-dam_failure)
  production_cost_irrigation_vegetable<-irrig_vegetable_area*vv(production_cost_vegetable,general_CV,n_years)*(1-dam_failure)
  
  total_production_cost_irrigation<-production_cost_irrigation_fruit+production_cost_irrigation_vegetable+production_cost_irrigation_maize+production_cost_irrigation_groundnut
  
  # Net profit
  net_profit_irrigation_wr<-total_irrigation_revenue_wr-total_production_cost_irrigation
  net_profit_irrigation_wor<-total_irrigation_revenue_wor-total_production_cost_irrigation
  
  # supplementing the rainfed agricultural system (in this case, only crops and fruits which planted before are considered. because according to the agronomists
  # the area does not plant vegetables or ground nut during the rainfed system. The farmers only plant Mango and orange(perennials) and the seasonal crops like teff,
  # wheat, barley and maize)
  
  yield_reduction_dry_spell_factor<-occurrence_dry_spell*(vv(wet_season_dry_spell_reduction,CV_water,n_years,lower_limit=0,upper_limit=1))
  damege_reduction_dueto_flooding<-occurrence_dry_spell*chance_event(prob_floodwater_supplement,damage_reduction_through_flooding,0,n=n_years,CV_if=general_CV,CV_if_not=0)
  damage_reduction_dueto_irrigation<-occurrence_dry_spell*chance_event(prob_irrigation_supplement,damage_reduction_through_irrigation,0,n=n_years,CV_if=general_CV,CV_if_not=0)
  
  #factoring out
  yield_reduction_factor_dry_spell_without_supp<-1-yield_reduction_dry_spell_factor
  yield_reduction_factor_dry_spell_with_flooding<-1-(yield_reduction_dry_spell_factor*(1-damege_reduction_dueto_flooding))
  yield_reduction_factor_dry_spell_with_irrigation<-1-(yield_reduction_dry_spell_factor*(1-damage_reduction_dueto_irrigation))
                                                                                                        
  #net effect
  wet_season_potential_yield<-vv(wet_season_full_water_yield, general_CV, n_years)
  
  output_price_supplement<- vv(crop_price_supplement, general_CV,n_years)*output_price_factor
  
  baseline_rainfed_benefit_crop <-rainfed_non_fruit_area*wet_season_potential_yield*yield_reduction_factor_dry_spell_with_flooding*output_price_supplement
  
  total_benefit_from_supplementing_rainfed_wr <-rainfed_non_fruit_area*wet_season_potential_yield*output_price_supplement*yield_reduction_factor_dry_spell_with_irrigation*
                                                (1+percentage_yeild_increase_microclimate)
  total_benefit_from_supplementing_rainfed_wor <-rainfed_non_fruit_area*wet_season_potential_yield*output_price_supplement*yield_reduction_factor_dry_spell_with_irrigation
  
  net_benefit_under_dry_spell_wr<-(total_benefit_from_supplementing_rainfed_wr-baseline_rainfed_benefit_crop)*prop_supplementary_irrigators
  net_benefit_under_dry_spell_wor<-(total_benefit_from_supplementing_rainfed_wor-baseline_rainfed_benefit_crop)*prop_supplementary_irrigators
  
  
  # cost of production under supplementing irrigation (in this case only the additional cost incurred by supplementing the rainfed production is considered. The reason is that all land preparation, input and other has incured earlier and are not subject to
  #                                                     weather flactaution. accordinglly, the additional cost for labour during watering, harvesting and transportaion is considered)
  production_cost_supplement<-vv(additional_cost_supplementary, general_CV, n_years)*(rainfed_non_fruit_area*prop_supplementary_irrigators)*occurrence_dry_spell
  
  # the net profit from supplementing the rainfed production system
  net_profit_supplement_wr<-(net_benefit_under_dry_spell_wr-production_cost_supplement)*(1-dam_failure)
  net_profit_supplement_wor<-(net_benefit_under_dry_spell_wor-production_cost_supplement)*(1-dam_failure)
  
  # benefit sahring among upstream displaced and downstream irrigators (in this case the benefit is shared based on the proportion of the area shared to the displaced upstream villagers and the area remaining under the downstream irrigators.
  #                                                                   Accordingly, the area shared is normalized by dividing the proportion of area shared to upstream villagers(displaced) to the total area planted (i.e. the total irrigabel 
  #                                                                   area and the maximum area which supported by the supplemented irrigation))
  proportion_area_shared_upstream_irrigation<-area_shared_for_upstream_villagers/(fruit_area+irrigated_non_fruit_area)
  proportion_area_shared_upstream_irrigation[which(proportion_area_shared_upstream_irrigation==Inf)]<-0
  proportion_area_under_downstream_irrigation<-1-proportion_area_shared_upstream_irrigation
  proportion_area_under_downstream_irrigation[1:construction_time]<-0
  
  
 
  # the total net profit from agricultural practice is shared between the land holders by multiplying the proportion of the land under downstream and upstream by the net profit from agricultural practice
  net_agricultural_profit_wr<-net_profit_irrigation_wr+net_profit_supplement_wr
  net_agricultural_profit_wor<-net_profit_irrigation_wor+net_profit_supplement_wor
  
  net_agricultural_profit_upstream_with_dam_wr<-proportion_area_shared_upstream_irrigation*net_agricultural_profit_wr
  net_agricultural_profit_downstream_with_dam_wr<-proportion_area_under_downstream_irrigation*net_agricultural_profit_wr
  
  net_agricultural_profit_upstream_with_dam_wor<-proportion_area_shared_upstream_irrigation*net_agricultural_profit_wor
  net_agricultural_profit_downstream_with_dam_wor<-proportion_area_under_downstream_irrigation*net_agricultural_profit_wor
  
  # Implementers cost
  
  # direct dam construction cost (i.e. costs related to study, design, construction of the dam and its infrastructure, supervision and monitoring)
  total_dam_infrastructure_cost <- (vv(dam_construction_cost/construction_time,general_CV,construction_time) + 
                                      vv(canal_construction_cost/construction_time,general_CV,construction_time))*construction_cost_factor[1:construction_time]+
    vv(supervision_monitoring_cost,general_CV,construction_time)+
    c(study_design_cost,rep(0,construction_time-1))
  
  total_dam_infrastructure_cost<-c(total_dam_infrastructure_cost,rep(0,n_years-construction_time))
  
  
  # Catchment restoration (soil conservation practice, reforestation and area closure).
   
   # The dam construction intervention is supposed to be complemented with ecosystem restoration (i.e. catchment restoration, reforestation practices and area closure) 
   # interventions. Accordingly, the cost of soil conservation, forest seedling, forest planting and management, and guards. We assume, the guards are expected to 
   # keep the area over the life of the dam and they earn an income for the whole years. The Watershed management cost is the cost of soil conservation practice, 
   # forest seedling and forest planting and management practice and it is expected to finish in three years (i.e. based on the allocation practice).
  
  watershed_management_cost<-(cost_soil_conservation_structure+forest_seedling_cost+forest_planting_management_cost)*
                            catchment_area_conserved*c(proportion_soil_trap_completed_year_1,proportion_soil_trap_completed_year_2,
                            100-proportion_soil_trap_completed_year_1-proportion_soil_trap_completed_year_2,rep(0,n_years-3))/100
  
  total_cost_guards<-vv(cost_for_guards, general_CV,n_years)
  
  total_cost_restoration_reforestation<-watershed_management_cost+total_cost_guards
  
  # compensation (farming plot inundated, houses destroyed and loss of public infrastructure)
  compensation_farming_plot<- c(rep(farming_plot_inundated*annual_compensation_farming_plot,construction_time),rep(0,n_years-construction_time))
  compensation_housing<- c(round(number_houses_destroyed)*amount_compensation_house,rep(0,n_years-1))
  compensation_public_infrastructure<- c(public_infrastructure_destroyed*amount_compensation_public_infrastructure,rep(0,n_years-1))
  total_compensation<- compensation_farming_plot+compensation_housing+compensation_public_infrastructure
  
  #Repair and maintenance cost(repair and maintenance starts at the 6th year)
  
  rm_cost_allocation<-c(rep(0,construction_time+5),c(1:(n_years-construction_time-5)))
  
  annual_repair_cost<-rep(0,n_years)
  final_year_repair_costs<-sum(total_dam_infrastructure_cost)*proportion_rm_cost/100*2/(n_years-construction_time-4)
  annual_repair_cost[(construction_time+5):n_years]<-(interpolate_gaps(c(0,rep(NA,n_years-construction_time-6),final_year_repair_costs))$interp)*((1-dam_failure)[(construction_time+5):n_years])
  
  # Additional cost for sediment removal
  total_cost_sediment_removal<-chance_increase_sedimentation*vv(cost_sediment_removal,general_CV,n_years)
  
  #total implementers cost
  total_implementers_cost_with_restoration<-total_dam_infrastructure_cost+total_cost_restoration_reforestation+total_compensation+annual_repair_cost
  total_implementers_cost_without_restoration<-total_dam_infrastructure_cost+total_compensation+annual_repair_cost+total_cost_sediment_removal
  
  # Job opportunity (in this, we consider three different job opportunities. the first one is from the construction of dam and its infrastructure. This type of income is to be obtained during the construction time and it is zero for the remaining number of years.
  #                 the second is income from jobs created during watershed management practice and repair and maintenance. The employment income for watershed management is only three years and that of repair and maintenance starts at year six and continues until the end. 
  #                 The last is income generation by participating in irrigation. For this case only employment from irrigation  and supplementary are considered. Because, the number of labour do not have any difference in supplementing the rain fed and under normal base line scenario.)
  
  # employment income from dam and infrastructure
  labour_cost<-vv(cost_labour, general_CV, n_years)
  income_employment_dam<- c(vv(manday_per_year, general_CV,construction_time)*labour_cost[1:construction_time],rep(0,n_years-construction_time))
  
  # employment income from others (i.e. from watershed management practice, repair and maintenance and guarding area closure)
  income_percentage_others<-vv(other_income_percentage,general_CV,n_years, lower_limit=0, upper_limit=1)
  income_employment_others_with_restoration<-income_percentage_others*(watershed_management_cost+annual_repair_cost)+total_cost_guards
  income_employment_others_without_restoration<-income_percentage_others*(annual_repair_cost+total_cost_sediment_removal)
  
  # employment income from agricultural practice
  income_employment_agriculture<-(fruit_area+irrigated_non_fruit_area)*vv(number_manday_per_hectare, general_CV, n_years)*vv(hh_labour_cost, general_CV, n_years)+
    production_cost_supplement
  
  # total employment income
  total_employment_income_with_restoration<- income_employment_dam+income_employment_others_with_restoration+income_employment_agriculture
  total_employment_income_without_restoration<- income_employment_dam+income_employment_others_without_restoration+income_employment_agriculture
  
  # Employment income sharing across the different stakeholders (upstream stayed, upstream displaced, downstream irrigators, further downstream).The sum of all the proportions should be equal to one. Thus, the proportion for each
  # stakeholders are normalized as follows.
  
  if(sum(proportion_employee_upstream_stayed,proportion_employee_upstream_displaced,proportion_employee_further_downstream)>1)
  {
    proportion_employee_upstream_stayed_adjusted<-proportion_employee_upstream_stayed/(proportion_employee_upstream_stayed+proportion_employee_upstream_displaced+
                                                                                         proportion_employee_further_downstream)
    proportion_employee_upstream_displaced_adjusted<-proportion_employee_upstream_displaced/(proportion_employee_upstream_stayed+proportion_employee_upstream_displaced+
                                                                                               proportion_employee_further_downstream)
    proportion_employee_further_downstream_adjusted<-proportion_employee_further_downstream/(proportion_employee_upstream_stayed+proportion_employee_upstream_displaced+
                                                                                               proportion_employee_further_downstream)
  } else
  {proportion_employee_upstream_stayed_adjusted<-proportion_employee_upstream_stayed
  proportion_employee_upstream_displaced_adjusted<-proportion_employee_upstream_displaced
  proportion_employee_further_downstream_adjusted<-proportion_employee_further_downstream
  }
  
  
  proportion_employee_downstream_irrigators_adjusted<-1-proportion_employee_upstream_stayed_adjusted-proportion_employee_upstream_displaced_adjusted-
    proportion_employee_further_downstream_adjusted
  
  # employment income sharing with restoration (wr)
  employment_income_upstream_stayed_wr<- proportion_employee_upstream_stayed_adjusted*total_employment_income_with_restoration
  employment_income_upstream_displaced_wr<- proportion_employee_upstream_displaced_adjusted*total_employment_income_with_restoration
  employment_income_downstream_irrigators_wr<- proportion_employee_downstream_irrigators_adjusted*total_employment_income_with_restoration
  employment_income_further_downstream_wr<- proportion_employee_further_downstream_adjusted*total_employment_income_with_restoration
  
  # employment income sharing without restoration (wor)
  employment_income_upstream_stayed_wor<- proportion_employee_upstream_stayed_adjusted*total_employment_income_without_restoration
  employment_income_upstream_displaced_wor<- proportion_employee_upstream_displaced_adjusted*total_employment_income_without_restoration
  employment_income_downstream_irrigators_wor<- proportion_employee_downstream_irrigators_adjusted*total_employment_income_without_restoration
  employment_income_further_downstream_wor<- proportion_employee_further_downstream_adjusted*total_employment_income_without_restoration
  
  # Benefits of access to water and time saving (this is a benefit for upstream villagers). This benefit is captured interms of the time saved from fetching water.
   # Because whether there is a dam or not, the households will get water from an existing source of water, which it might be far from the dam site.
  annual_time_saving_from_fetching_water_in_mandays<-c(rep(0,construction_time),chance_event(probability_water_used_rural_consumption, value_if = total_annual_time_saved_from_fetching, value_if_not = 0,
                                                                                             n=n_years-construction_time, CV_if=general_CV, CV_if_not=0, one_draw = TRUE))*(1-dam_failure)
  annual_time_saving_from_watering_livestock<-c(rep(0,construction_time),chance_event(probability_water_used_rural_livestock_consumption, value_if = total_annual_time_saved_from_watering_livestock_dam*proportion_hh_having_livestock, value_if_not = 0,
                                                                                      n=n_years-construction_time, CV_if=general_CV, CV_if_not=0, one_draw = TRUE))*(1-dam_failure)
  Value_total_mandays_saved<-(annual_time_saving_from_fetching_water_in_mandays+annual_time_saving_from_watering_livestock)*labour_cost*number_hh_depending_on_water_from_dam
  
  #the value of better access to infrastructure (those households displaced due to dam construction will be relocated to a better place where there is good access to electricity, water and transportation.
  # Therefore, the value of better access will be computed by multiplying total number of households displaced by the value attached for the better access)
  number_hh_displaced<-number_houses_destroyed
  resettlement_duration_years<-round(mean(resettlement_duration))
  value_better_access_infrastructure<-c(rep(0,resettlement_duration_years),number_hh_displaced*
                                          (vv(value_attached_for_better_access_per_hh, general_CV, (n_years-resettlement_duration_years))-
                                             vv(expense_for_better_access_per_hh, general_CV, (n_years-resettlement_duration_years))))
  
  # reduction in flooding effect (in this case, the flooding hazard is expected during intense rainfall season.
  eroding_flood<-c(rep(0,construction_time),chance_event(probability_flood_erosion, value_if = 1, value_if_not = 0, 
                                                         n=(n_years-construction_time), CV_if = 0, CV_if_not = 0, one_draw = FALSE))
  house_destroying_flood<-eroding_flood*chance_event(probability_flood_destroy_house, value_if = 1, value_if_not = 0, 
                                                     n=n_years,CV_if = 0, CV_if_not = 0, one_draw = FALSE)
  human_harming_flood<-eroding_flood*chance_event(probability_flood_affects_human, value_if = 1, value_if_not = 0, 
                                                  n=n_years,CV_if = 0, CV_if_not = 0, one_draw = FALSE)
  livestock_affecting_flood<-eroding_flood*chance_event(probability_flood_affects_livestock, value_if = 1, value_if_not = 0, 
                                                        n=n_years,CV_if = 0, CV_if_not = 0, one_draw = FALSE)
  
  value_erosion_control_flooding<-eroding_flood*vv(erosion_control_benefit,general_CV,n_years)
  value_control_destroying_house_flooding<-house_destroying_flood*vv(house_construction_cost,general_CV,n_years)*round(vv(number_houses_flooded,general_CV,n_years))
  value_control_human_flooding<-human_harming_flood*vv(value_human_life,general_CV,n_years)*round(vv(number_people_washed_away,general_CV,n_years))
  value_control_livestock_flooding<-livestock_affecting_flood*vv(value_livestock,general_CV,n_years)*round(vv(number_livestock_washed_away,general_CV,n_years))
  total_value_flood_control<-value_erosion_control_flooding+value_control_destroying_house_flooding+value_control_human_flooding+value_control_livestock_flooding
  
  
  flood_benefits_share_downstream<-vv(proportion_flood_effect_downstream_irrigators, general_CV, n_years)
  
  flood_control_benefit_downstream_irrigators<-total_value_flood_control*flood_benefits_share_downstream
  flood_control_benefit_further_downstream<-total_value_flood_control*(1-flood_benefits_share_downstream)
  
  # compensation benefit (the compensation benefit is the amount of money paid to the upstream displaced villagers. This includes the compensation for housing and farming plot)
  total_compensation_benefit<- compensation_farming_plot+compensation_housing
  
  # Costs:
  # the value of constructing house (this will be used to check if the total compensation is enough to cover the cost of house construction)
  total_house_construction_cost<-c(house_construction_cost*round(number_houses_destroyed), rep(0, n_years-1))
  
  # loss of agricultural production in this case, the loss of agricultural benefit by having a dam will be computed. The submersed land is currently serving as farming plot. When the dam
   # constructed the land will be inundated by the dam and no agricultural production is expected. The government will pay a compensation until the construction ends. After completion of the 
   # dam, the displaced people will get a replacement at the irrigation scheme. Therefore, the net benefit for displaced farmers is the difference between the compensation they get and the expected
   # benefit from agricultural practices. Apart from this, the value of area shared by the downstream irrigators should be considered as a cost.
  
  loss_agricultural_production_upstream<-c(farming_plot_inundated*
                                             wet_season_potential_yield[1:construction_time]*
                                             yield_reduction_factor_dry_spell_with_flooding[1:construction_time]*
                                             output_price_supplement[1:construction_time],rep(0,n_years-construction_time))
  
  per_hectare_production_cost_wet_season<-vv(wet_season_production_cost, general_CV, n_years)
  production_cost_upstream<-c(farming_plot_inundated*per_hectare_production_cost_wet_season[1:construction_time],rep(0,n_years-construction_time))
  net_loss_agricultural_production_upstream<-loss_agricultural_production_upstream-production_cost_upstream
  # net effect from compensation and productivity loss
  net_compensation_effect_displaced<-total_compensation_benefit-total_house_construction_cost-net_loss_agricultural_production_upstream
  
  # the value of area shared and loss in tenure security
  loss_agricultural_production_downstream<-c(rep(0,construction_time),area_shared_for_upstream_villagers*
                                               wet_season_potential_yield[(construction_time+1):n_years]*
                                               yield_reduction_factor_dry_spell_with_flooding[(construction_time+1):n_years]*
                                               output_price_supplement[(construction_time+1):n_years])
  production_cost_downstream<-c(rep(0,construction_time),per_hectare_production_cost_wet_season[(construction_time+1):n_years]*area_shared_for_upstream_villagers)
  net_loss_agricultural_production_downstream<-loss_agricultural_production_downstream-production_cost_downstream
  net_loss_agricultural_production_downstream[net_loss_agricultural_production_downstream<0]<-0
  
  #Human health deterioration (this is the cost associated with malaria outbreak)
  cost_malaria_infestation<-c(rep(0,construction_time),chance_event(probability_malaria_outbreak, value_if=annual_cost_malaria_infestation, value_if_not=0, 
                                                                    n=(n_years-construction_time),CV_if=general_CV, CV_if_not=0))*(1-dam_failure)
  
  # social and cultural value of displacement
  socio_cultural_value_displacement<-number_hh_displaced*vv(socio_cultural_cost_per_hh, general_CV, n_years)
  
  # the cost of dam failure
  dam_failure_effect_cost<-c(rep(0,construction_time),vv(cost_dam_failure,general_CV,(n_years-construction_time)))*dam_failure
  # dam effect cost sharing (the effect is expected to be on downstream villagers, upstream displaced irrigators and further downstream)
  
  if(sum(cost_effect_proportion_upstream,cost_effect_proportion_further_downstream)>1)
  {
    cost_effect_proportion_upstream_adjusted<-cost_effect_proportion_upstream/(cost_effect_proportion_upstream+cost_effect_proportion_further_downstream)
    cost_effect_proportion_further_downstream_adjusted<-cost_effect_proportion_further_downstream/(cost_effect_proportion_upstream+cost_effect_proportion_further_downstream)
  }else
  {
    cost_effect_proportion_upstream_adjusted<-cost_effect_proportion_upstream
    cost_effect_proportion_further_downstream_adjusted<-cost_effect_proportion_further_downstream
  }
  
  cost_effect_proportion_downstream_adjusted<-1-cost_effect_proportion_upstream_adjusted-cost_effect_proportion_further_downstream_adjusted
  
  # cost of dam failure sharing
  dam_failure_cost_upstream_displaced<-dam_failure_effect_cost*cost_effect_proportion_upstream_adjusted
  dam_failure_cost_downstream_irrigators<-dam_failure_effect_cost*cost_effect_proportion_downstream_adjusted
  dam_failure_cost_further_downstream<-dam_failure_effect_cost*cost_effect_proportion_further_downstream_adjusted
  
  # cost of the water stored to further downstream area
  area_affected_dam_further_DS<-c(rep(0,construction_time), (vv(net_area_under_further_DS, general_CV, (n_years-construction_time))*
                                                               vv(prop_supplementary_irrigators_DS, general_CV, (n_years-construction_time), lower_limit=0, 
                                                                  upper_limit=1)))
  
  yield_after_dam_further_DS<-area_affected_dam_further_DS*wet_season_potential_yield*output_price_supplement*
                                    yield_reduction_factor_dry_spell_without_supp
  
  yield_before_dam_further_DS <-area_affected_dam_further_DS*wet_season_potential_yield*output_price_supplement*
                                    yield_reduction_factor_dry_spell_with_flooding
  
  net_loss_due_dam_DS<-(yield_before_dam_further_DS-yield_after_dam_further_DS)*(1-dam_failure)
  
  
  # Environmental impact of the proposed intervention (i.e. valued based on the ecosystem service approach).In this case, The we followed the Common International
    # Classification for Ecosystem Service (CICES) developed by Roy Haines-Young and Marion Potschin (2010). According to this classification, ecosystem services are categorized
    # as provisioning service, regulating service and cultural service. In this, computation, we add the provisioning service to the stakeholders and environmental effect is composed 
    # of the cultural and regulatory services.
  
  # Increase in vegetation cover (grassland, shrubs, and forest)in the catchment area and around the reservoir. Steps:
   
   # Step 1, Determine the total increase in vegetation covered area, both at catchment level and around the dam area. Here we assume the same rate of increase at the catchment and the dam area level.
  # However, around tha dam area is zero until the dam completed.
  
  increased_vegetation_area_cover_catchment<-percentage_increase_vegetation_cover/100*total_catchment_area
  increased_vegetation_area_cover_reservoir<-percentage_increase_vegetation_cover/100*revegetation_area_dam
  increased_vegetation_area_cover_reservoir[1:construction_time]<-0
  
  total_increase_vegetation_area_wr<-increased_vegetation_area_cover_catchment+increased_vegetation_area_cover_reservoir
  total_increase_vegetation_area_wor<-increased_vegetation_area_cover_reservoir
  
  # Step 2, Determine the total ecosystem service forgone by having the dam. Here we compute for the land degradation below the dam by holding the water in the reservoir
  # and the area under the dam
  total_area_under_reservoir<-rep(area_under_dam, n_years)
  
  total_area_reduction_below_reservoir_wr<-reduction_vegetation_cover_wr*percentage_increase_vegetation_cover/100
  total_area_reduction_below_reservoir_wr[1:construction_time]<-0
  
  total_area_reduction_below_reservoir_wor<-reduction_vegetation_cover_wor*percentage_increase_vegetation_cover/100
  total_area_reduction_below_reservoir_wor[1:construction_time]<-0
  
  total_reduction_vegetation_area_wr<-total_area_under_reservoir+total_area_reduction_below_reservoir_wr
  total_reduction_vegetation_area_wor<-total_area_under_reservoir+total_area_reduction_below_reservoir_wor
  
  # Step 3, calculate the net change in vegetation cover. Here we consider the impact of improve in microclimate on the regeneration of vegetations.
  
  # Improve microclimate. The value of improve in microclimate is obtained indirectly from its impact on regeneration of vegetation in the catchment area.
  improve_microclimate_factor<-1+vv(increase_vegetation_microclimate/100, general_CV, n_years)
  
  
  net_vegetation_change_wr<-(total_increase_vegetation_area_wr-total_reduction_vegetation_area_wr)*improve_microclimate_factor
  net_vegetation_change_wor<-(total_increase_vegetation_area_wor-total_reduction_vegetation_area_wor)*improve_microclimate_factor
  
  # Step 4, calculate the value of ecosystem services for the net change in land use/cover system
  
  
  # provisioning service (grass, fuelwood, and medicinal material)
  
  # Grass and/or fodder
  value_fodder_harvested_wr<- prop_fodder_area/100*net_vegetation_change_wr*fodder_production*fodder_price
  value_fodder_harvested_wor<- prop_fodder_area/100*net_vegetation_change_wor*fodder_production*fodder_price
  
  # Fuelwood. It is not allowed to collect fuelwood from the area closure. However, there are some chances in which households collect fuelwood, especially when it falls. Thus, we use the chance_event function.
  probability_fuelwood_harvest<- chance_event(prob_fulewood_harvest, value_if=1, value_if_not=0,n=n_years,CV_if=0, CV_if_not=0)
  value_fuelwood_harvested_wr<-probability_fuelwood_harvest*net_vegetation_change_wr*fuelwood_harvest*fuelwood_price
  value_fuelwood_harvested_wor<-probability_fuelwood_harvest*net_vegetation_change_wor*fuelwood_harvest*fuelwood_price
  
  # Collecting medicinal plant. This is also not a common practice, but still there is likelihood of collecting it.
  probability_medicinal_material_collected<- chance_event(prob_medicinal_collect, value_if=1, value_if_not=0,n=n_years,CV_if=0, CV_if_not=0)
  value_medicinal_material_collected_wr<-probability_medicinal_material_collected*net_vegetation_change_wr*value_medicinal_material
  value_medicinal_material_collected_wor<-probability_medicinal_material_collected*net_vegetation_change_wor*value_medicinal_material
  
  # Net provisioning ecosystem value
  total_provision_value_wr<-value_fodder_harvested_wr+value_fuelwood_harvested_wr+value_medicinal_material_collected_wr
  total_provision_value_wor<-value_fodder_harvested_wor+value_fuelwood_harvested_wor+value_medicinal_material_collected_wor
  
  
  # Regulating service
  
  # Erosion control and sediment retention
  # Erosion control. Here, we estimated the value of erosion control based on total area susceptible for erosion and the cost of soil trap structure, which we had the estimate from previous code.
  value_erosion_control_wr<-prop_area_erosion/100*net_vegetation_change_wr*cost_soil_conservation_structure
  value_erosion_control_wor<-prop_area_erosion/100*net_vegetation_change_wor*cost_soil_conservation_structure
  
  # Sediment retention. Here, the value of sediment retention is equivalent with the cost of sediment removal. In absence of the restoration, the government will either pay the cost of removing 
  # sediment or the life of the dam will be short. In this study, we computed the cost of sediment removal in the implementers cost category, and this value is equivalent with the benefit of sediment 
  # retention by the restoration practice.
  
  value_sediment_retained<-total_cost_sediment_removal
  
  total_value_erosion_sediment_wr<-value_erosion_control_wr+value_sediment_retained
  total_value_erosion_sediment_wor<-value_erosion_control_wor
  
  # Nutrient re-cycle. We captured this benefit based on the increase in total soil nitrogen content and the additional increase in available phosphorus.
  # Value of total soil nitrogen content
  value_additional_nitrogen_content_wr<-total_nitrogen*net_vegetation_change_wr*value_nitrogen
  value_additional_nitrogen_content_wor<-total_nitrogen*net_vegetation_change_wor*value_nitrogen
  
  # Value of additional available phosphorus
  value_additional_available_phosphorus_wr<-available_phosphorus*net_vegetation_change_wr*value_phosphorus
  value_additional_available_phosphorus_wor<-available_phosphorus*net_vegetation_change_wor*value_phosphorus
  
  total_value_nutrient_recycle_wr<-value_additional_nitrogen_content_wr+value_additional_available_phosphorus_wr
  total_value_nutrient_recycle_wor<-value_additional_nitrogen_content_wor+value_additional_available_phosphorus_wor
  
  # Additional carbon sequestration benefit
  value_carbon_sequestration_wr<-carbon_seq*net_vegetation_change_wr*value_carbon
  value_carbon_sequestration_wor<-carbon_seq*net_vegetation_change_wor*value_carbon
  
  # Terresterial habitat conservation
  value_habitat_conservation_wr<-value_habitat_conserv*net_vegetation_change_wr
  value_habitat_conservation_wor<-value_habitat_conserv*net_vegetation_change_wor
  
  # total value of the regulating services (i.e. the sum of all the above-mentioned regulating service benefits)
  total_value_regulating_service_wr<-total_value_erosion_sediment_wr+total_value_nutrient_recycle_wr+value_carbon_sequestration_wr+value_habitat_conservation_wr
  total_value_regulating_service_wor<-total_value_erosion_sediment_wor+total_value_nutrient_recycle_wor+value_carbon_sequestration_wor+value_habitat_conservation_wor

  # Cultural value attached to the existence of this intervention. Here we estimated the cultural value as total sum, But for the restoration practices, the cultural cost
  # increases with increase in vegetation cover. Thus, we multiplied the value by the percentage increase in vegetation.
  cultural_value_restoration<-vv(cultural_value_catchement_restoration, general_CV, n_years)*percentage_increase_vegetation_cover/100
  cultural_value_reservoir<-c(rep (0, construction_time),vv(cultural_value_reservoir, general_CV, n_years-construction_time))
  
  total_cultural_value_wr<-cultural_value_restoration+cultural_value_reservoir
  total_cultural_value_wor<-cultural_value_reservoir
  
  # Net environmental impacts (i.e. the sum of provisioning, cultural, and regulating ecosystem services).
  net_environmental_impact_wr<-total_value_regulating_service_wr+total_cultural_value_wr+total_provision_value_wr
  net_environmental_impact_wor<-total_value_regulating_service_wor+total_cultural_value_wor+total_provision_value_wor
  
  
  # The value forgone from alluvial deposit.
   # Most floods coming from catchment area are full of sediments, which have fertile alluvial deposite. The restoration practice reduces soil erosion and the 
   # as well as the dam holds the remaining sediments. Thus, farmers below the dam (i.e. the displaced irrigators, downstream irrigators, and downstream non-irrigators)
   # will lose the opportunity of getting alluvial deposit. Accordingly, the value forgone from the utilization of alluvial deposit was considered, and divided between 
   # the three stakeholders based on their proportion.
  
  value_forgone_alluvial_deposit<-vv(value_alluvial_deposit,general_CV, n_years)*total_catchment_area
  
  # The value forgone from alluvial deposit sharing
  value_forgone_alluvial_deposit_upstream_displaced<-value_forgone_alluvial_deposit*cost_effect_proportion_upstream_adjusted
  value_forgone_alluvial_deposit_downstream_irrigators<-value_forgone_alluvial_deposit*cost_effect_proportion_downstream_adjusted
  value_forgone_alluvial_deposit_further_downstream<-value_forgone_alluvial_deposit*cost_effect_proportion_further_downstream_adjusted
  
  # cashflow for all the stakeholders, the environment, and the implementer involved in the system as well as the aggregated total outcome
  
  # Net environmental effects (measured in terms of regulatory and cultural ecosystem services)
  
  environmental_cash_flow_wr<-net_environmental_impact_wr/exchange_rate
  environmental_cash_flow_wr<-unlist(sapply(environmental_cash_flow_wr,function(x) if(x==0) rnorm(n=1,0.1,0.0001) else x))
  
  environmental_cash_flow_wor<-net_environmental_impact_wor/exchange_rate
  environmental_cash_flow_wor<-unlist(sapply(environmental_cash_flow_wor,function(x) if(x==0) rnorm(n=1,0.1,0.0001) else x))
  
  # Net impact on downstream irrigators
  downstream_irrigators_cash_flow_wr<-(net_agricultural_profit_downstream_with_dam_wr+employment_income_downstream_irrigators_wr+flood_control_benefit_downstream_irrigators-
                                         net_loss_agricultural_production_downstream-dam_failure_cost_downstream_irrigators-value_forgone_alluvial_deposit_downstream_irrigators)/exchange_rate
  
  downstream_irrigators_cash_flow_wor<-(net_agricultural_profit_downstream_with_dam_wor+employment_income_downstream_irrigators_wor+flood_control_benefit_downstream_irrigators-
                                          net_loss_agricultural_production_downstream-dam_failure_cost_downstream_irrigators-value_forgone_alluvial_deposit_downstream_irrigators)/exchange_rate
  
  # Net impact on displaced people
  upstream_irrigators_cash_flow_wr<-(net_agricultural_profit_upstream_with_dam_wr+employment_income_upstream_displaced_wr+value_better_access_infrastructure+net_compensation_effect_displaced-
                                       socio_cultural_value_displacement-dam_failure_cost_upstream_displaced-value_forgone_alluvial_deposit_upstream_displaced)/exchange_rate
  
  upstream_irrigators_cash_flow_wor<-(net_agricultural_profit_upstream_with_dam_wor+employment_income_upstream_displaced_wor+value_better_access_infrastructure+net_compensation_effect_displaced-
                                        socio_cultural_value_displacement-dam_failure_cost_upstream_displaced-value_forgone_alluvial_deposit_upstream_displaced)/exchange_rate
  
  # Net impact on upstream people who stayed in the upper catchment area
  upstream_stayed_cash_flow_wr<-(employment_income_upstream_stayed_wr+Value_total_mandays_saved-cost_malaria_infestation)/exchange_rate
  upstream_stayed_cash_flow_wor<-(employment_income_upstream_stayed_wor+Value_total_mandays_saved-cost_malaria_infestation)/exchange_rate
  
  # net impact on further downstream
  downstream_non_irrigators_cash_flow_wr<-(employment_income_further_downstream_wr+flood_control_benefit_further_downstream-net_loss_due_dam_DS-
                                             dam_failure_cost_further_downstream-value_forgone_alluvial_deposit_further_downstream)/exchange_rate
  
  downstream_non_irrigators_cash_flow_wor<-(employment_income_further_downstream_wor+flood_control_benefit_further_downstream-net_loss_due_dam_DS-
                                              dam_failure_cost_further_downstream-value_forgone_alluvial_deposit_further_downstream)/exchange_rate
  
  # Net Impact on the implementers 
  implementers_cash_flow_wr<--total_implementers_cost_with_restoration/exchange_rate
  implementers_cash_flow_wr<-unlist(sapply(implementers_cash_flow_wr,function(x) if(x==0) rnorm(n=1,0.1,0.0001) else x))
  
  implementers_cash_flow_wor<--total_implementers_cost_without_restoration/exchange_rate
  implementers_cash_flow_wor<-unlist(sapply(implementers_cash_flow_wor,function(x) if(x==0) rnorm(n=1,0.1,0.0001) else x))
  

  # total project cash flow
  total_project_effect_wr<-environmental_cash_flow_wr+downstream_irrigators_cash_flow_wr+upstream_irrigators_cash_flow_wr+upstream_stayed_cash_flow_wr+downstream_non_irrigators_cash_flow_wr+implementers_cash_flow_wr
  total_project_effect_wor<-environmental_cash_flow_wor+downstream_irrigators_cash_flow_wor+upstream_irrigators_cash_flow_wor+upstream_stayed_cash_flow_wor+downstream_non_irrigators_cash_flow_wor+implementers_cash_flow_wor
  
  Total_project_NPV_wr<-sum(NPV(environmental_cash_flow_wr,discount_rate_farmers,TRUE))+
                     sum(NPV(downstream_irrigators_cash_flow_wr,discount_rate_farmers, TRUE))+
                     sum(NPV(upstream_irrigators_cash_flow_wr,discount_rate_farmers,TRUE))+
                     sum(NPV(upstream_stayed_cash_flow_wr,discount_rate_farmers,TRUE))+
                     sum(NPV(downstream_non_irrigators_cash_flow_wr,discount_rate_farmers,TRUE))+
                     sum(NPV(implementers_cash_flow_wr,discount_rate,TRUE))
 
   Total_project_NPV_wor<-sum(NPV(environmental_cash_flow_wor,discount_rate_farmers,TRUE))+
                          sum(NPV(downstream_irrigators_cash_flow_wor,discount_rate_farmers, TRUE))+
                          sum(NPV(upstream_irrigators_cash_flow_wor,discount_rate_farmers,TRUE))+
                          sum(NPV(upstream_stayed_cash_flow_wor,discount_rate_farmers,TRUE))+
                          sum(NPV(downstream_non_irrigators_cash_flow_wor,discount_rate_farmers,TRUE))+
                          sum(NPV(implementers_cash_flow_wor,discount_rate,TRUE))
  
  
  # Nutrition
  #gain
  total_fruit_prod_wor<-fruit_revenue/fruit_price_vector
  total_fruit_prod_wr<-fruit_revenue/fruit_price_vector*(1+percentage_yeild_increase_microclimate)
  total_vegetable_prod_wor<-vegetable_revenue/vegetable_price_vector
  total_vegetable_prod_wr<-vegetable_revenue/vegetable_price_vector*(1+percentage_yeild_increase_microclimate)
  total_groundnut_prod_wor<-groundnut_revenue/groundnut_price_vector
  total_groundnut_prod_wr<-groundnut_revenue/groundnut_price_vector*(1+percentage_yeild_increase_microclimate)
  total_maize_prod_wor<-maize_revenue/maize_price_vector
  total_maize_prod_wr<-maize_revenue/maize_price_vector*(1+percentage_yeild_increase_microclimate)
  total_prod_supplement_wor<-net_benefit_under_dry_spell_wor/output_price_supplement
  total_prod_supplement_wr<-net_benefit_under_dry_spell_wr/output_price_supplement*(1+percentage_yeild_increase_microclimate)
  
  #loss
  production_loss<-(loss_agricultural_production_upstream+loss_agricultural_production_downstream)/output_price_supplement
  production_loss_FDS<-net_loss_due_dam_DS/output_price_supplement
  total_prod_loss<-production_loss+production_loss_FDS
  # Net calories
  net_calories_prod_wr<-((total_fruit_prod_wr*fruit_calories)+(total_vegetable_prod_wr*vegetable_calories)+(total_groundnut_prod_wr*groundnut_calories)+
                           (total_maize_prod_wr*maize_calories)+(total_prod_supplement_wr*crop_calories)-(total_prod_loss*crop_calories))*(1-phl_losses/100)
  net_calories_prod_wor<-((total_fruit_prod_wor*fruit_calories)+(total_vegetable_prod_wor*vegetable_calories)+(total_groundnut_prod_wor*groundnut_calories)+
                            (total_maize_prod_wor*maize_calories)+(total_prod_supplement_wor*crop_calories)-(total_prod_loss*crop_calories))*(1-phl_losses/100)
  
  # net Vitamins A 
  net_vitamin_prod_wr<-((total_fruit_prod_wr*fruit_vitamins)+(total_vegetable_prod_wr*vegetable_vitamins)+(total_groundnut_prod_wr*groundnut_vitamins)+
                           (total_maize_prod_wr*maize_vitamins)+(total_prod_supplement_wr*crop_vitamins)-(total_prod_loss*crop_vitamins))*(1-phl_losses/100)
  net_vitamin_prod_wor<-((total_fruit_prod_wor*fruit_vitamins)+(total_vegetable_prod_wor*vegetable_vitamins)+(total_groundnut_prod_wor*groundnut_vitamins)+
                            (total_maize_prod_wor*maize_vitamins)+(total_prod_supplement_wor*crop_vitamins)-(total_prod_loss*crop_vitamins))*(1-phl_losses/100)
  
  
  # total number of people that their annual nutritional needs are covered
  num_people_getting_energy_wr<-net_calories_prod_wr/(daily_calories_requirement*365)
  num_people_getting_energy_wr<-unlist(sapply(num_people_getting_energy_wr,function(x) if(x==0) rnorm(n=1,0.1,0.0001) else x))
  
  num_people_getting_energy_wor<-net_calories_prod_wor/(daily_calories_requirement*365)
  num_people_getting_energy_wor<-unlist(sapply(num_people_getting_energy_wor,function(x) if(x==0) rnorm(n=1,0.1,0.0001) else x))
  
  num_people_getting_vitamin_A_wr<-net_vitamin_prod_wr/(daily_vitamins_requirement*365)
  num_people_getting_vitamin_A_wr<-unlist(sapply(num_people_getting_vitamin_A_wr,function(x) if(x==0) rnorm(n=1,0.1,0.0001) else x))
  
  num_people_getting_vitamin_A_wor<-net_vitamin_prod_wor/(daily_vitamins_requirement*365)
  num_people_getting_vitamin_A_wor<-unlist(sapply(num_people_getting_vitamin_A_wor,function(x) if(x==0) rnorm(n=1,0.1,0.0001) else x))
  
  return(list(Environmental_NPV_wr=sum(NPV(environmental_cash_flow_wr,discount_rate_farmers,TRUE)),
              Downstream_irrigators_NPV_wr=sum(NPV(downstream_irrigators_cash_flow_wr,discount_rate_farmers, TRUE)),
              Upstream_irrigators_NPV_wr=sum(NPV(upstream_irrigators_cash_flow_wr,discount_rate_farmers,TRUE)),
              Upstream_stayed_NPV_wr=sum(NPV(upstream_stayed_cash_flow_wr,discount_rate_farmers,TRUE)),
              Downstream_non_irrigators_NPV_wr=sum(NPV(downstream_non_irrigators_cash_flow_wr,discount_rate_farmers,TRUE)),
              Implementers_total_NPV_wr=sum(NPV(implementers_cash_flow_wr,discount_rate,TRUE)),
              Total_project_NPV_wr=Total_project_NPV_wr,
              Environmental_NPV_wor=sum(NPV(environmental_cash_flow_wor,discount_rate_farmers,TRUE)),
              Downstream_irrigators_NPV_wor=sum(NPV(downstream_irrigators_cash_flow_wor,discount_rate_farmers, TRUE)),
              Upstream_irrigators_NPV_wor=sum(NPV(upstream_irrigators_cash_flow_wor,discount_rate_farmers,TRUE)),
              Upstream_stayed_NPV_wor=sum(NPV(upstream_stayed_cash_flow_wor,discount_rate_farmers,TRUE)),
              Downstream_non_irrigators_NPV_wor=sum(NPV(downstream_non_irrigators_cash_flow_wor,discount_rate_farmers,TRUE)),
              Implementers_total_NPV_wor=sum(NPV(implementers_cash_flow_wor,discount_rate,TRUE)),
              Total_project_NPV_wor=Total_project_NPV_wor,
              Projected_number_people_getting_energy_wr=sum(num_people_getting_energy_wr),
              Projected_number_people_getting_Vitamin_A_wr=sum(num_people_getting_vitamin_A_wr),
              Projected_number_people_getting_energy_wor=sum(num_people_getting_energy_wor),
              Projected_number_people_getting_Vitamin_A_wor=sum(num_people_getting_vitamin_A_wor),                                    
              Cashflow_Environmental_NPV_wr=environmental_cash_flow_wr,
              Cashflow_Downstream_irrigators_NPV_wr=downstream_irrigators_cash_flow_wr,
              Cashflow_Upstream_irrigators_NPV_wr=upstream_irrigators_cash_flow_wr,
              Cashflow_Upstream_stayed_NPV_wr=upstream_stayed_cash_flow_wr,
              Cashflow_Downstream_non_irrigators_NPV_wr=downstream_non_irrigators_cash_flow_wr,
              Cashflow_Implementers_total_NPV_wr=implementers_cash_flow_wr,
              Cashflow_Total_project_NPV_wr=total_project_effect_wr,
              Cashflow_Environmental_NPV_wor=environmental_cash_flow_wor,
              Cashflow_Downstream_irrigators_NPV_wor=downstream_irrigators_cash_flow_wor,
              Cashflow_Upstream_irrigators_NPV_wor=upstream_irrigators_cash_flow_wor,
              Cashflow_Upstream_stayed_NPV_wor=upstream_stayed_cash_flow_wor,
              Cashflow_Downstream_non_irrigators_NPV_wor=downstream_non_irrigators_cash_flow_wor,
              Cashflow_Implementers_total_NPV_wor=implementers_cash_flow_wor,
              Cashflow_Total_project_NPV_wor=total_project_effect_wor,
              Cashflow_Projected_number_people_getting_energy_wr=num_people_getting_energy_wr,
              Cashflow_Projected_number_people_getting_Vitamin_A_wr=num_people_getting_vitamin_A_wr,
              Cashflow_Projected_number_people_getting_energy_wor=num_people_getting_energy_wor,
              Cashflow_Projected_number_people_getting_Vitamin_A_wor=num_people_getting_vitamin_A_wor
  ))
  
}


decisionSupport(paste(filepath,"dam_estimates.csv",sep=""), #input file with estimates
                paste(filepath,"MCResults",sep=""), #output folder
                write_table=TRUE,dam_model,10000,
                functionSyntax="plainNames")


#make evpi plots
base_folder<-paste(filepath,"MCResults/",sep="")   #the folder with inputs
out_folder<-paste(filepath,"DAresults/",sep="")   #the folder where outputs should go
dir.create(out_folder)
MC_file<-read.csv(paste(base_folder,"mcSimulationResults.csv",sep=""))
outvars<-list("Environmental_NPV_wr",
               "Downstream_irrigators_NPV_wr",
               "Upstream_irrigators_NPV_wr",
               "Upstream_stayed_NPV_wr",
               "Downstream_non_irrigators_NPV_wr",
               "Implementers_total_NPV_wr",
               "Total_project_NPV_wr",
               "Environmental_NPV_wor",
               "Downstream_irrigators_NPV_wor",
               "Upstream_irrigators_NPV_wor",
               "Upstream_stayed_NPV_wor",
               "Downstream_non_irrigators_NPV_wor",
               "Implementers_total_NPV_wor",
               "Total_project_NPV_wor",
               "Projected_number_people_getting_energy_wr",
               "Projected_number_people_getting_Vitamin_A_wr",
               "Projected_number_people_getting_energy_wor",
               "Projected_number_people_getting_Vitamin_A_wor"
               
)

labels<-list("Environmental NPV (restoration)",
             "Downstream irrig. NPV (restoration)",
             "Upstream irrig. NPV (restoration)",
             "Upstream non-irrig. NPV (restoration)",
             "Downstream non-irrig. NPV (restoration)",
             "Implementers total NPV (restoration)",
             "Total project NPV (restoration)",
             "Environmental NPV",
             "Downstream irrigators NPV",
             "Upstream irrigators NPV",
             "Upstream stayed NPV",
             "Downstream non-irrigators NPV",
             "Implementers total NPV",
             "Total project NPV",
             "Annual energy need covers(restoration)",
             "Annual Vitamin A need covers(restoration)",
             "Annual energy need covers",
             "Annual Vitamin A need covers"
)

legendtable<-read.csv(paste(filepath,"dam_legend.csv",sep="")) # this file is prepared manually

for (i in seq_along(outvars))
{makeMCPlot(NPV_table=MC_file,variable_names=outvars[i],
            colorscheme="minus_plus_red_green",
            fonttype="serif",lwd=2,cex.axis=2,
            x_label=paste("Simulated",labels[i],sep=""),borderlines=TRUE,scaler="auto",fileformat="png",
            file_name=paste(out_folder,"MCplot_",labels[i],sep=""),
            percentile_remove=c(0.01,0.99))
  
  PLStab<-read.csv(paste(base_folder,outvars[i],"_pls_results.csv",sep=""))
  
  makePLSplot(PLS_table=PLStab,npls=7,plot_title=paste(labels[i],sep=""),cex.axis=1.5,
              lwd=0.1,legend_table=legendtable,
              fileformat="png",filename=paste(out_folder,"PLSplot_",labels[i],".png",sep=""))
}


mc_EVPI<-MC_file[,-grep("cashflow",colnames(MC_file),ignore.case = TRUE)]

empirical_EVPI(mc_EVPI,"Environmental_NPV_wr",fileformat="png",outfolder=out_folder,write_table=TRUE)

dir.create(paste(filepath,"Compound figures/",sep=""))
for (outvar in outvars) 
{
  compound_figure(variable_name=outvar,
                  MC_table=MC_file,
                  PLS_table=read.csv(paste(base_folder,outvar,"_pls_results.csv",sep="")),
                  EVPI_table=read.csv(paste(out_folder,"EVPI_table_",outvar,".csv",sep="")),
                  cash_flow_vars=paste("Cashflow_",outvar,sep=""),
                  nbreaks=100,scaler="auto",percentile_remove=c(.01,.99),
                  npls=15,plsthreshold=0.8,colorscheme="quant_col",MCcolor="negpos",fonttype='sans',
                  borderlines=FALSE,lwd=1,
                  fileformat="png",filename=paste(filepath,"Compound figures/",outvar,sep=""),
                  legend_table=legendtable)
  
} 
