# Supplementary material for: Data for the evaluation of irrigation development interventions in Northern Ethiopia
Source: Data Brief. 2019 Aug 1;25:104342. doi: 10.1016/j.dib.2019.104342 (PMC6717167; doi:10.1016/j.dib.2019.104342)
Supplement: Multimedia component 3 [file mmc3.csv]

General Variables	description	lower	median	upper	distribution	variable	label
	Number of years to run the simulation	30		30	const	n_years	No. of years to run the simulation
	Coefficient of variation for water allocation	10		20	posnorm	CV_water	Coeff. of variation for water
	General coefficient of variation	5		10	posnorm	general_CV	General coefficient of variation
	Farmers discount rate	15		20	posnorm	discount_rate_farmers	Farmers' discount rate
	Discount rate	10		10	const	discount_rate	Discount rate
	Construction duration (years)	2		2	const	construction_duration	Planned construction duration (years)
Benefits
Irrigation
	Water holding capacity of the dam	4500000		6500000	posnorm	water_holding	Reservoir capacity (m3)
	Water loss due to evaporation (as percentage of the dam water holding capacity)	4		8	posnorm	water_evaporation_percentage	Water loss as evaporation (%)
	Water percolate in to the ground (as percentage of the dam's water holding capacity)	0.5		1	posnorm	water_ground_percentage	Water loss as ground water infiltration (%)
	Water loss due to seepage (as percentage of the dam's water holding capacity)	0.3		1	posnorm	water_seepage_percentage	Water loss as seepage (%)
	Crop water requirement	4500		7000	posnorm	crop_water_requirment	Crop water requirement (m3/ha)
	Loss of water due to irrigation inefficiency	0.4		0.6	posnorm	irrigation_efficiency	Irrigation inefficiency (%)
	Maximum area suitable for irrigation (i.e. area that has an irrigation structure)	350		405	posnorm	maximum_available_irrigable_area	Max. irrigable area (ha)
	Years without fruit production after plantation	4		7	posnorm	year_delay_to_harvest_fruit	No. of years without fruit production for the Gompertz function
	Time from planting until maximum fruit yield (years)	10		15	posnorm	time_to_maximum_fruit_yield	Time until max fruit yield (years) for the Gompertz function
	Fruit (mango, orange...) initial productivity per hectare (ton)	3		6	posnorm	initial_fruit_productivity	Initial fruit productivity (ton/ha) for the Gompertz function
	Maximum attainable fruit yield	10		16	posnorm	maximum_attainable_fruit_yield	Max fruit yield (ton/ha) for the Gompertz function
	Proportion of area for fruit production	0.15		0.3	tnorm_0_1	proportion_area_fruit	Share of area under fruit
	Fruit price per ton	10000		20000	posnorm	fruit_price	Fruit price (ETB/ton)
	Time to reach a maximum crop harvest (years)	5		10	posnorm	time_to_maximum_crop_yield	Time until maximum crop harvest (years) for the Gompertz function
	Initial vegetable (onion and tomato) productivity per hectare (ton)	12		15	posnorm	initial_vegetable_productivity	Initial vegetable productivity (ton/ha) for the Gompertz function
	Maximum attainable vegetable productivity	18		24	posnorm	maximum_attainable_vegetable_yield	Max. vegetable yield (ton/ha) for the Gompertz function
	Vegetable price per ton	7000		10000	posnorm	vegetable_price	Vegetable price (ETB/ha) for the Gompertz function
	Initial groundnut productivity per hectare (ton)	0.5		1.4	posnorm	initial_groundnut_productivity	Initial groundnut productivity (ton/ha) for the Gompertz function
	Maximum attainable groundnut productivity	1.6		3	posnorm	maximum_attainable_groundnut_yield	Max. groundnut yield (ton/ha) for the Gompertz function
	Proportion of area for groundnut production	0.01		0.05	tnorm_0_1	proportion_area_groundnut	Share of area under groundnut
	Groundnut price per ton	6500		8000	posnorm	groundnut_price	Groundnut price (ETB/ha)
	initial maize productivity per hectare (ton)	1.5		3	posnorm	initial_maize_productivity	Initial maize productivity (ton/ha) for the Gompertz function
	Maximum attainable maize productivity	3.5		5	posnorm	maximum_attainable_maize_yield	Max. maize yield (ton/ha) for the Gompertz function
	Proportion of area for maize production	0.05		0.1	tnorm_0_1	proportion_area_maize	Share of area under maize
	Maize price per ton	5000		6500	posnorm	maize_price	Maize price (ETB/ha)
	Area shared for the displaced upstream villagers	40		60	posnorm	area_shared_for_upstream_villagers	Area shared for upstream villagers (ha)
	Proportion of supplementary irrigators further downstream	0.5		0.9	posnorm	prop_supplementary_irrigators_DS	Prop. of flood supp FDS
	Probability of dry spell	0.2		0.6	tnorm_0_1	probability_dry_spell	Prob. of dry spell
	Per hectare water requirement for supplementary irrigation	2000		3500	posnorm	per_hectare_water_requirement_supplement_rainfed	Water requirement for supp irrigation (m3/ha)
	Share of irrigable area that gets supplementary irrigation during dry spell	0.3		0.8	posnorm	share_supplementary_irrigation	Share of area supp. by irrigation
	Wet season yield when sufficient water is available	2		5	norm	wet_season_full_water_yield	Wet season yield under sufficient water (ton/ha)
	Yield reduction by dry spell during the wet season	0.2		0.9	tnorm_0_1	wet_season_dry_spell_reduction	Yield reduction by dry spell during the wet season (proportion)
	crop price for crops produced during rainy season (i.e. under rain fed or supplementary)	8000		15000	norm	crop_price_supplement	Wet season crop price (ETB/ha)
	Additional cost incurred due to supplementary irrigation per hectare	500		2000	posnorm	additional_cost_supplementary	Added cost due to supp (ETB/ha)
Negative effect of the water retained	Probability of flood water used for supplement	0.4		0.7	tnorm_0_1	prob_floodwater_supplement	Prob. of flood supplement
	Prevention of percentage of yield reduction through flooding	0.5		0.8	tnorm_0_1	damage_reduction_through_flooding	Damage reduction through flooding (proportion)
	Probability of rainfed supplement through irrigation	0.8		0.9	tnorm_0_1	prob_irrigation_supplement	Prob. irrigation supplement
	Prevention of percentage of yield reduction through irrigation	0.7		0.95	tnorm_0_1	damage_reduction_through_irrigation	Damage reduction through irrigation (proportion)
	Agricultural area further downstream	300		700	posnorm	net_area_under_further_DS	Crop area under FDS (ha)
Reduction in alluvial deposit
	Expected value forgone by retaining the alluvial deposits (ETB/km2)	1000		3000	posnorm	value_alluvial_deposit	Value of alluvial deposit (ETB/km2)
Farmers cost (variable cost)
	Per hectare orchard establishment cost	50000		80000	posnorm	orchard_establishment_cost	Orchard establishment cost (ETB/ha)
	Per hectare maximum fruit production cost	30000		50000	posnorm	max_fruit_production_cost	Per ha max fruit production cost (ETB/ha)
	Cost of fruit production per hectare after year one	10000		20000	posnorm	fruit_production_cost_minimum	fruit production cost after year one (ETB/ha)
	Per hectare vegetable input, harvesting and transportation cost	25000		40000	posnorm	production_cost_vegetable	Cost of veg production (ETB/ha)
	Per hectare groundnut input, harvesting and transportation cost	5000		10000	posnorm	production_cost_groundnut	Cost of groundnut production (ETB/ha)
	Per hectare fruit maize, harvesting and transportation cost	5000		10000	posnorm	production_cost_maize	Cost of maize production (ETB/ha)
	Per hectare production cost	5000		10000	posnorm	wet_season_production_cost	Wet season production cost (ETB/ha)
Water supply to Mokeni town
	Probability of water supply	0.5		0.8	tnorm_0_1	probability_water_supply	Prob. of water supply
	Current population	23000		26000	posnorm	current_population	Current population
	Annual population growth rate	2		5	posnorm	population_growth_rate	Population growth rate (%)
	current percentage water coverage	50		60	posnorm	current_water_coverage	Current water coverage (%)
	annual planned increment in the rate of coverage	0.5		3	posnorm	annual_increase_coverage	Annual increase in water coverage (%)
	Planned water consumption (liters per capita demand)	40		60	posnorm	planned_per_capita_water_consumption	Planned water consumption (liter/day)
	water demand from commercial, public institutions and industries (as percentage of total public water demand)	10		30	posnorm	water_consumption_others	Water consumption by other (%)
	current water pumping capacity per hour in m3	150		180	posnorm	water_pumping_capacity_per_hour	Water pumping capacity (m3/hour)
	total number of operational hours per day	8		12	posnorm	number_operation_hours_per_day	No. of hours operated per day (hours/day)
	number of days operating in a year	300		350	posnorm	number_days_operating_per_year	No .of days operated per year (days/year)
Employment opportunity from construction
	Number of days of labor per year	35000		50000	posnorm	manday_per_year	No. of work-days per year
	Cost of labour (birr per work-days)	70		100	posnorm	cost_labour	Labour cost (ETB/work-days)
	Employment income as percentage of other activities(watershed practices and repair and maintenance budget)	0.05		0.1	posnorm	other_income_percentage	Employment income from others (proportion)
Employment from agriculture
	Household labour cost	40		60	posnorm	hh_labour_cost	Family labour cost (ETB/work-days)
	Number of days of labor of job opportunity created per hectare	100		400	posnorm	number_manday_per_hectare	No. of work-days per hectare
	Proportion of employees who are from upstream villages and live in the upper catchment	0.2		0.35	posnorm	proportion_employee_upstream_stayed	Prop of employees from upper catchment
	Proportion of employees who are displaced from the upstream	0.1		0.15	posnorm	proportion_employee_upstream_displaced	Prop. of employees from upstream irrig
	Proportion of employee from further downstream	0.1		0.25	posnorm	proportion_employee_further_downstream	Prop. of employees from FDS
Rural water consumption	Number of households consuming water from the dam	50		300	posnorm	number_hh_consuming_water	No .of rural HHs consuming water from dam
	Proportion of households who have livestock that drink from the dam	0.2		0.6	posnorm	proportion_hh_having_livestock	Prop. of HHs who have livestock
	Average number of TLU per household	1		3	posnorm	total_tlu_per_hh	Average no. of TLU per HH
	Annual per household rural water consumption	10		35	posnorm	volume_water_consumed_rural	Annual rural water consumption (m3/HH)
	Annual per livestock water consumption	3		8	posnorm	volume_water_consumed_livestock	Annual per TLU water consumption (m3/TLU)
	Probability of the dam water used for rural household consumption	0.3		0.7	tnorm_0_1	probability_water_used_rural_consumption	Prob. of water consumed by rural HH
	Probability of the dam water used for livestock consumption	0.6		0.8	tnorm_0_1	probability_water_used_rural_livestock_consumption	Prob. of water consumed by livestock
	Total annual time saved by fetching water from the dam (per each household)	40		90	posnorm	total_annual_time_saved_from_fetching	Time saved by fetching water from dam (hours/year/HH)
	Total annual time saved by watering livestock from the dam (per each household)	10		40	posnorm	total_annual_time_saved_from_watering_livestock_dam	Time saved from watering livestock (hours/year/HH)
Environmental benefit
Improve microclimate: the benefit is computed in two ways (i.e. enhancing vegetation growth at catchment level and crop yield at the irrigation scheme)
	Percentage increased in vegetation cover due to improve in microclimate of the area (as % of expected vegetation growth rate in the area)	5		15	posnorm	increase_vegetation_microclimate	Microclimate on vegetation (%)
	Percentage increase in yield due to improve in microclimate	5		10	posnorm	yield_increase_microclimate	Yield increase due to microclimate (%)
Increase in vegetation cover (grassland, shrubs, and forest)
	Maximum attainable vegetation cover (as percentage of total area intervened)	75		90	posnorm	max_vegetation_cover	Max. vegetation cover (%)
	Initially realized vegetation cover (as percentage of maximum vegetable cover)	5		15	posnorm	initial_vegetation_cover	Initial vegetation cover (%)
	Number of years to first increase in vegetation cover	1		2	posnorm	initial_year_vegetation	Year to initial vegetation
	Number of years to maximum vegetation cover	5		20	posnorm	max_year_vegetation	Year to max. vegetation
	Increase in vegetation cover around the dam (km2)	0.02		0.05	posnorm	revegetation_area_dam	Revegetation area around dam (km2)
Grass (fodder)	Proportion of catchment area suitable for fodder production, including the area around the reservoir (as percentage of total catchment area intervened)	30		50	posnorm	prop_fodder_area	Prop. fodder area
	Expected maximum fodder production (ton/km2)	250		300	posnorm	fodder_production	Fodder productivity (ton/km2)
	Expected value (price) of the fodder (ETB/ton)	500		1000	posnorm	fodder_price	Fodder price (ETB/ton)
Fuelwood	Probability of harvesting fuelwood from the restored area	0.05		0.5	posnorm	prob_fulewood_harvest	Prob. fuelwood harvest
	Expected maximum harvested fuelwood (ton/km2)	70		120	posnorm	fuelwood_harvest	Fuelwood harvest (ton/km2)
	Expected value (price) of the fuelwood (ETB/ton)	500		1000	posnorm	fuelwood_price	Fuelwood price (ETB/km2)
Medicinal plant	Probability of collecting medicinal material from the restored catchment area	0.01		0.2	posnorm	prob_medicinal_collect	Prob. medicinal material
	The expected value of medicinal plant collected (ETB/km2)	1500		20000	posnorm	value_medicinal_material	Value of medicinal material (ETB/km2)
Erosion control and sediment retention. The value of sediment retention is computed based on the cost saving from spending on removing sediments.
Erosion control	Proportion of area susceptible for erosion	50		70	posnorm	prop_area_erosion	Prop. area susceptible for erosion (%)
Nutrient recycle through increasing the total soil nitrogen and available phosphorus stock
Soil total nitrogen (TN)	Maximum expected annual increase in soil nitrogen content (Mg TN/km2)	50		70	posnorm	total_nitrogen	Additional soil nitrogen (Mg TN/km2)
	Expected value of total soil nitrogen (ETB/Mg TN)	6000		9000	posnorm	value_nitrogen	Value of Nitrogen (ETB/Mg TN)
Available Phosphorus stock (AP)	Maximum expected change in available phosphorus stock (Mg AP/km2)	0.2		0.5	posnorm	available_phosphorus	Change in phosphorus (Mg AP/km2)
	Expected value of annual increase in available phosphorus stock (ETB/Mg AP)	12000		14000	posnorm	value_phosphorus	Value of phosphorus (ETB/Mg AP)
Additional carbon sequestration
	Maximum annual carbon sequestration potential of the vegetation area (Mg Co2/km2)	1800		2400	posnorm	carbon_seq	Carbon sequestration (Mg Co2/km2)
	Value of carbon sequestration (ETB/Mg Co2)	90		110	posnorm	value_carbon	Value of carbon seq. (ETB/Mg Co2)
Habitat conservation
	The expected value of habitat conservation under maximum vegetative cover (ETB/km2)	50000		300000	posnorm	value_habitat_conserv	Value of habitat conservation (ETB/km2)
Cultural value
	The expected cultural value attached to the restored catchment	20000		100000	posnorm	cultural_value_catchement_restoration	Cultural value from restoration (ETB)
	The expected cultural value attached to the reservoir	1000		5000	posnorm	cultural_value_reservoir	Cultural value from reservoir (ETB)
Costs
Construction cost
	Dam construction cost	218000000		265000000	posnorm	dam_construction_cost	Dam construction cost (ETB)
	Primary and secondary canal construction cost	49100000		59300000	posnorm	canal_construction_cost	Canal construction cost (ETB)
	Supervision and monitoring cost	810000		880000	posnorm	supervision_monitoring_cost	Supervision and monitoring cost (ETB)
	Study and design cost	100000		200000	posnorm	study_design_cost	Study design cost (ETB)
Catchment restoration and reforestation cost
	Cost of soil conservation structure per km2	40000		230000	posnorm	cost_soil_conservation_structure	Cost of soil conservation structure (ETB/km2)
	Total watershed (catchment) area that needs restoration (km2)	32.24		32.24	const	total_catchment_area	Total catchment area
	Total watershed (catchment) area (km2)	10		20	posnorm	catchment_area_conserved	Total watershed area conserved (km2)
	Proportion completed in year 1	50		60	posnorm	proportion_soil_trap_completed_year_1	Prop. soil trap completed 1st yr.
	Proportion completed in year 2	20		30	posnorm	proportion_soil_trap_completed_year_2	Prop. soil trap completed in 2nd yr.
	Cost of guards for area closure (i.e. annual salary of 5 persons with individual monthly salary of 1000-2000 and half of it is going to be covered by the community)	30000		60000	posnorm	cost_for_guards	Cost for guards (ETB/year)
	Cost of forest seedling per km2	5000		10000	posnorm	forest_seedling_cost	Cost of forest seedling (ETB/year)
	Cost of planting and management per km2	5000		10000	posnorm	forest_planting_management_cost	Cost of planting forest (ETB/year)
Compensation
	Farming plot inundated by the dam (hectare)	45		60	posnorm	farming_plot_inundated	Farming plot inundated (ha)
	Annual compensation per hectare	45000		65000	posnorm	annual_compensation_farming_plot	Annual farming plot compensation (ETB)
	Total number of houses to be destroyed	45		55	posnorm	number_houses_destroyed	No. of houses destroyed
	Annual compensation per house	15000		22000	posnorm	amount_compensation_house	Per HH compensation (ETB)
	Total public infrastructure lost (school)	1		1	const	public_infrastructure_destroyed	Public infrastructure destroyed (No.)
	Compensation for constructing the public infrastructure	1200000		1800000	posnorm	amount_compensation_public_infrastructure	Public infr compensation (ETB)
Repair and maintenance	Repair and maintenance
	Proportion of repair and maintenance cost to dam construction cost	5		10	posnorm	proportion_rm_cost	Prop. of repair and maintenance cost (%)
Better access to infrastructure
	Annual value of having a better access per household	400		500	posnorm	value_attached_for_better_access_per_hh	Value of better access per HH (ETB/HH)
	Annual expense to get the better access	100		200	posnorm	expense_for_better_access_per_hh	Annual expense for better access (ETB/HH)
	Resettlement duration	1		3	posnorm	resettlement_duration	Resettlement duration (years)
house construction	Cost of constructing house in the study area	15000		30000	posnorm	house_construction_cost	Cost of constructing house (ETB)
social	social and cultural cost of displacement	5000		100000	posnorm	socio_cultural_cost_per_hh	Social and cultural cost of disp. (ETB)
Flood
	Probability of flood eroded land	0.1		0.4	tnorm_0_1	probability_flood_erosion	Prob. of flood erosion
	The value of controlled erosion	5000		100000	posnorm	erosion_control_benefit	Value of controlling erosion (ETB)
	Probability of a house destroyed by flood	0.05		0.2	tnorm_0_1	probability_flood_destroy_house	Prob. of house destroyed by flood
	Number of houses destroyed	1		10	posnorm	number_houses_flooded	No. of houses destroyed
	Probability of flood washed away human beings	0.001		0.01	tnorm_0_1	probability_flood_affects_human	Prob. of flood kills human
	Value of human life	40000		100000	posnorm	value_human_life	Value of human life (ETB/person)
	Number of people washed away by flood	1		3	posnorm	number_people_washed_away	No. of people died by flood
	Probability of flood washed away livestock	0.05		0.2	tnorm_0_1	probability_flood_affects_livestock	Prob. of flood kills livestock
	Value of each livestock	500		4000	posnorm	value_livestock	Value of each livestock (ETB/TLU)
	Number of livestock washed away by flood	2		20	posnorm	number_livestock_washed_away	No. of livestock killed by flood (TLU)
	Proportion of downstream irrigators affected by flooding	0.1		0.4	tnorm_0_1	proportion_flood_effect_downstream_irrigators	Prop. of downstream irrigators flooded
Environmental costs
Vegetation area lost with restoration	Expected reduction in vegetation area below the reservoir (km2) with restoration	0.05		0.3	posnorm	reduction_vegetation_cover_wr	Reduction in vegetation cover (km2)
	Expected reduction in vegetation area below the reservoir (km2) without restoration	0.04		0.25	posnorm	reduction_vegetation_cover_wor	Reduction in vegetation cover (km2)
Loss in ecosystem service by excavating the vegetation and materials (i.e. the ecostyste value forgone from the land around the dam)
	Total area under the dam in km2	0.5		1	posnorm	area_under_dam	Total area under the dam
Risk factors
dam failure	probability of dam failure	0.005		0.01	posnorm	probabilty_dam_failure	Prob. of dam failure
	cost of dam failure sharing in the upstream displaced	0.1		0.2	posnorm	cost_effect_proportion_upstream	Share of dam failure effect for displaced
	cost of dam failure sharing in the further downstream	0.15		0.3	posnorm	cost_effect_proportion_further_downstream	Share of dam failure effect for FDS
	Cost of dam failure	10000000		25000000	posnorm	cost_dam_failure	Cost of dam failure (ETB)
Rainfall drop below the expected minimum threshold	probability of rainfall fluctuation (drop)	0.15		0.25	posnorm	probability_rainfall_drop	Prob. of RF below expected level
	Volume of water reduced from the reservoir due to rainfall drop (m3)	120000		2000000	posnorm	water_reduced_rainfall_drop	Water reduced due to drop in rainfall (m3)
increase in construction cost	probability of increasing construction cost	0.7		0.9	tnorm_0_1	probability_increase_construction_cost	Prob. of increase in construction cost
	percentage increase in construction cost	5		25	posnorm	percentage_change_construction_cost	Change in construction cost (%)
Reduction in output price	probability of decline in output price	0.1		0.3	posnorm	probability_declining_output_price	Prob. of declining in output price
	percentage change in output price	5		10	posnorm	percentage_change_output_price	Change in output price (%)
Water trap or diversion	Probability of practicing water trap in upstream area	0.15		0.2	posnorm	probability_water_trap	Prob. of water diverstion practice
	Volume of water reduced from the reservoir due to water diversion practice (m3)	180000		500000	posnorm	water_reduced_water_trap	Water reduced due to water diversion (m3)
Malaria outbreak	Probability of Malaria outbreak	0.3		0.5	posnorm	probability_malaria_outbreak	Prob. of malaria outbreak
	Total cost due to malaria out break	200000		1000000	posnorm	annual_cost_malaria_infestation	Annual cost of malaria infestation (ETB)
Delay in completion of the dam	Probability of delay in construction timing	0.75		0.9	tnorm_0_1	probability_construction_delay	Prob. of delay in construction duration
	Duration of delay	2		3	posnorm	construction_delay_years	No. of years delayed
Sedimentation (i.e. if there is no restoration practice, a large volume of sediment can be transported and filled the dam or add a cost to remove sediments)
	Probability of sedimentation beyond the expected maximum threshold (i.e. expected every five or 10 years)	0.1		0.2	posnorm	prob_increase_sedimentation	Prob. of sedimentation
	Value of removing accumulated sediment	3000000		8000000	posnorm	cost_sediment_removal	Cost of sediment removal (ETB)
Currency	Ethiopian birr (ETB) to US dollar exchange rate	27.0843		27.0843	const	exchange_rate	Exchange rate accecced on 13-11-2017
Nutrition
Fruit	Calories	362874		544311	posnorm	fruit_calories	Fruit calories in kcal/ton
	vitamin A	69251		103876	posnorm	fruit_vitamins	Fruit Vitamin A mcg Retinol Activity Equivalents (RAE) content per ton
Vegetables	Calories	181437		272156	posnorm	vegetable_calories	Vegetable calories in kcal/ton
	vitamin A	3527953		5039933	posnorm	vegetable_vitamins	Vegetable Vitamin A mcg Retinol Activity Equivalents (RAE) content per ton
Groundnut	Calories	4082351		6350323	posnorm	groundnut_calories	Groundnut calories in kcal/ton
	vitamin A	0		0	const	groundnut_vitamins	Groundnut Vitamin A mcg Retinol Activity Equivalents (RAE) content per ton
Maize	Calories	1814382		3719483	posnorm	maize_calories	Maize calories in kcal/ton
	vitamin A	58909		141381	posnorm	maize_vitamins	Maize Vitamin A mcg Retinol Activity Equivalents (RAE) content per ton
Other grain	Calories	1814386		3628772	posnorm	crop_calories	Other grain calories in kcal/ton
	vitamin A	94254		141381	posnorm	crop_vitamins	Crop Vitamin A mcg Retinol Activity Equivalents (RAE) content per ton
per capita nutritional requirement	Calories	1200		3500	posnorm	daily_calories_requirement	Per capita calorie requirement kcal per day
	vitamin A	650		950	posnorm	daily_vitamins_requirement	Per capita vitamin A requirement in micrograms
Postharvest losses	Postharvest losses	10		60	posnorm	phl_losses	PHL postharvest losses %
