# Supplementary material for: Data for the evaluation of irrigation development interventions in Northern Ethiopia
Source: Data Brief. 2019 Aug 1;25:104342. doi: 10.1016/j.dib.2019.104342 (PMC6717167; doi:10.1016/j.dib.2019.104342)
Supplement: Multimedia component 4 [file mmc4.csv]

	wet_season_full_water_yield	crop_price_supplement
wet_season_full_water_yield	1	-0.7
crop_price_supplement	-0.7	1
