# Supplementary material for: Data for the evaluation of irrigation development interventions in Northern Ethiopia
Source: Data Brief. 2019 Aug 1;25:104342. doi: 10.1016/j.dib.2019.104342 (PMC6717167; doi:10.1016/j.dib.2019.104342)
Supplement: Multimedia component 5 [file mmc5.csv]

variable	label
n_years	No. of years to run the simulation
CV_water	Coeff. of variation for water
general_CV	General coefficient of variation
discount_rate_farmers	Farmers' discount rate
discount_rate	Discount rate
construction_duration	Planned construction duration
water_holding	Reservoir capacity
water_evaporation_percentage	Water loss as evaporation
water_ground_percentage	Water infiltrated into ground water
water_seepage_percentage	Water loss as seepage
crop_water_requirment	Crop water requirement
irrigation_efficiency	Irrigation inefficiency
maximum_available_irrigable_area	Max. irrigable area
year_delay_to_harvest_fruit	Years without fruit prod.
time_to_maximum_fruit_yield	Time until max. fruit yield
initial_fruit_productivity	Initial fruit productivity
maximum_attainable_fruit_yield	Max. fruit yield
proportion_area_fruit	Share of area under fruit
fruit_price	Fruit price
time_to_maximum_crop_yield	Time until maximum crop harvest
initial_vegetable_productivity	Initial veg. productivity
maximum_attainable_vegetable_yield	Max. vegetable yield
vegetable_price	Vegetable price
initial_groundnut_productivity	Initial groundnut productivity
maximum_attainable_groundnut_yield	Max. groundnut yield
proportion_area_groundnut	Share of area under groundnut
groundnut_price	Groundnut price
initial_maize_productivity	Initial maize productivity
maximum_attainable_maize_yield	Max. maize yield
proportion_area_maize	Share of area under maize
maize_price	Maize price
area_shared_for_upstream_villagers	Area shared for upstream villagers
prop_supplementary_irrigators_DS	Prop. of flood supp. DS non-irr.
probability_dry_spell	Prob. of dry spell
per_hectare_water_requirement_supplement_rainfed	Water requirement for supp.
share_supplementary_irrigation	Share of area supp. by irrigation
wet_season_full_water_yield	Wet season yield under sufficient water
wet_season_dry_spell_reduction	Yield reduction by dry spells
crop_price_supplement	Wet season crop price
additional_cost_supplementary	Added cost due to supp.
prob_floodwater_supplement	Prob. of flood supplement
damage_reduction_through_flooding	Damage reduction through flooding
prob_irrigation_supplement	Prob. irrigation supplement
damage_reduction_through_irrigation	Damage reduction through irrigation
net_area_under_further_DS	Crop area under downstream non-irr.
value_alluvial_deposit	Value of alluvial deposit
orchard_establishment_cost	Orchard establishment cost
max_fruit_production_cost	Max. fruit production cost
fruit_production_cost_minimum	Fruit prod. cost after year one
production_cost_vegetable	Cost of veg. production
production_cost_groundnut	Cost of groundnut production
production_cost_maize	Cost of maize production
wet_season_production_cost	Wet season production cost
probability_water_supply	Probability of water supply
current_population	Current population
population_growth_rate	Population growth rate
current_water_coverage	Current water coverage
annual_increase_coverage	Annual increase in water coverage
planned_per_capita_water_consumption	Planned water consumption
water_consumption_others	Water consumption by other
water_pumping_capacity_per_hour	Water pumping capacity
number_operation_hours_per_day	No. of hours operated per day
number_days_operating_per_year	No. of days operated per year
manday_per_year	No. of man-days per year
cost_labour	Labour cost
other_income_percentage	Employment income from others
hh_labour_cost	Family labour cost
number_manday_per_hectare	No. of man-days per hectare
proportion_employee_upstream_stayed	Prop. of employees upstream non-irr.
proportion_employee_upstream_displaced	Prop. of employees displaced irr.
proportion_employee_further_downstream	Prop. of employees from FDS
number_hh_consuming_water	Rural hh. using water from dam
proportion_hh_having_livestock	Prop. of hh.s who have livestock
total_tlu_per_hh	Average no. of TLU per hh.
volume_water_consumed_rural	Annual rural water consumption
volume_water_consumed_livestock	Annual per TLU water consumption
probability_water_used_rural_consumption	Prob. of water consumed by rural hh.
probability_water_used_rural_livestock_consumption	Prob. of water consumed by livestock
total_annual_time_saved_from_fetching	Time saved from fetching water
total_annual_time_saved_from_watering_livestock_dam	Time saved from watering livestock
increase_vegetation_microclimate	Microclimate on vegetation
yield_increase_microclimate	Yield increase due to microclimate
max_vegetation_cover	Max. vegetation cover
initial_vegetation_cover	Initial vegetation cover
initial_year_vegetation	Year to initial vegetation
max_year_vegetation	Year to max. vegetation
revegetation_area_dam	Revegetation area around dam
prop_fodder_area	Prop. fodder area
fodder_production	Fodder productivity
fodder_price	Fodder price
prob_fulewood_harvest	Prob. fuelwood harvest
fuelwood_harvest	Fuelwood harvest
fuelwood_price	Fuelwood price
prob_medicinal_collect	Prob. medicinal material
value_medicinal_material	Value of medicinal material
prop_area_erosion	Prop. area susceptible for erosion
total_nitrogen	Total nitrogen stock
value_nitrogen	Value of Nitrogen
available_phosphorus	Available phosphorus stock
value_phosphorus	Value of phosphorus
carbon_seq	Carbon sequestration
value_carbon	Value of carbon seq.
value_habitat_conserv	Value of habitat conservation
cultural_value_catchement_restoration	Cultural value from restoration
cultural_value_reservoir	Cultural value from reservoir
dam_construction_cost	Dam construction cost
canal_construction_cost	Canal construction cost
supervision_monitoring_cost	Supervision and monitoring cost
study_design_cost	Study design cost
cost_soil_conservation_structure	Cost of soil conservation structure
total_catchment_area	Total catchment area
catchment_area_conserved	Total watershed area conserved
proportion_soil_trap_completed_year_1	Prop soil trap completed 1st yr.
proportion_soil_trap_completed_year_2	Prop soil trap completed in 2nd yr.
cost_for_guards	Cost for guards
forest_seedling_cost	Cost of forest seedling
forest_planting_management_cost	Cost of planting forest
farming_plot_inundated	Farming plot inundated
annual_compensation_farming_plot	Annual farming plot compensation
number_houses_destroyed	Number of houses destroyed
amount_compensation_house	Per house compensation
public_infrastructure_destroyed	Public infrastructure destroyed
amount_compensation_public_infrastructure	Public infr. compensation
proportion_rm_cost	Prop. of repair and maintenance cost
value_attached_for_better_access_per_hh	Value of better access per hh.
expense_for_better_access_per_hh	Annual expense for better access
resettlement_duration	Resettlement duration
house_construction_cost	Cost of constructing house
socio_cultural_cost_per_hh	Social and cultural cost of disp.
probability_flood_erosion	Prob. of flood erosion
erosion_control_benefit	Value of controlling erosion
probability_flood_destroy_house	Prob. of house destroyed by flood
number_houses_flooded	No. of houses destroyed
probability_flood_affects_human	Prob. of flood kills human
value_human_life	Value of human life
number_people_washed_away	No. of people killed by flood
probability_flood_affects_livestock	Prob. of flood kills livestock
value_livestock	Value of each livestock
number_livestock_washed_away	No. of livestock killed by flood
proportion_flood_effect_downstream_irrigators	Prop. of downstream irrigators flooded
reduction_vegetation_cover_wr	Reduction in vegetation cover (restoration)
reduction_vegetation_cover_wor	Reduction in vegetation cover
area_under_dam	Total area under the dam
probabilty_dam_failure	Probability of dam failure
cost_effect_proportion_upstream	Share of dam failure effect for displaced
cost_effect_proportion_further_downstream	Dam failure effect downstream non-irr.
cost_dam_failure	Cost of dam failure
probability_rainfall_drop	Prob. of RF below expected level
water_reduced_rainfall_drop	Water reduced due to drop in rainfall
probability_increase_construction_cost	Prob. of increase in construction cost
percentage_change_construction_cost	Change in construction cost
probability_declining_output_price	Prob. of declining in output price
percentage_change_output_price	Change in output price
probability_water_trap	Prob. of water trap practice
water_reduced_water_trap	Water reduced due to water trap
probability_malaria_outbreak	Probability of malaria outbreak
annual_cost_malaria_infestation	Annual cost of malaria infestation
probability_construction_delay	Prob. of delay in construction duration
construction_delay_years	No. of years delayed
prob_increase_sedimentation	Probability of sedimentation
cost_sediment_removal	Cost of sediment removal
exchange_rate	Exchange rate
fruit_calories	Fruit calories in kcal/ton
fruit_vitamins	Fruit Vitamin A mcg Retinol Activity Equivalents (RAE) content per ton
vegetable_calories	Vegetable calories in kcal/ton
vegetable_vitamins	Vegetable Vitamin A mcg Retinol Activity Equivalents (RAE) content per ton
groundnut_calories	Groundnut calories in kcal/ton
groundnut_vitamins	Groundnut Vitamin A mcg Retinol Activity Equivalents (RAE) content per ton
maize_calories	Maize calories in kcal/ton
maize_vitamins	Maize Vitamin A mcg Retinol Activity Equivalents (RAE) content per ton
crop_calories	Other grain calories in kcal/ton
crop_vitamins	Crop Vitamin A mcg Retinol Activity Equivalents (RAE) content per ton
daily_calories_requirement	Per capita calorie requirement kcal per day
daily_vitamins_requirement	Per capita vitamin A requirement in micrograms
phl_losses	PHL postharvest losses %
Environmental_NPV_wr	Environmental NPV (restoration)
Downstream_irrigators_NPV_wr	DS irrigators NPV (restoration)
Upstream_irrigators_NPV_wr	Displaced irrigators NPV (restoration)
Upstream_stayed_NPV_wr	Upstream non-irr. NPV (restoration)
Downstream_non_irrigators_NPV_wr	DS non-irrigators NPV (restoration)
Implementers_total_NPV_wr	Implementers NPV (restoration)
Total_project_NPV_wr	Total project NPV (restoration)
Environmental_NPV_wor	Environmental NPV
Downstream_irrigators_NPV_wor	DS irrigators NPV
Upstream_irrigators_NPV_wor	Displaced irrigators NPV
Upstream_stayed_NPV_wor	Upstream non-irrigators NPV
Downstream_non_irrigators_NPV_wor	DS non-irrigators NPV
Implementers_total_NPV_wor	Implementers NPV
Total_project_NPV_wor	Total project NPV
Projected_number_people_getting_energy_wr	Proj. energy need covers(restoration)
Projected_number_people_getting_Vitamin_A_wr	Proj. Vitamin A need covers(restoration)
Projected_number_people_getting_energy_wor	Proj. energy need covers
Projected_number_people_getting_Vitamin_A_wor	Proj. Vitamin A need covers
