# Supplementary material for: Data for the evaluation of irrigation development interventions in Northern Ethiopia
Source: Data Brief. 2019 Aug 1;25:104342. doi: 10.1016/j.dib.2019.104342 (PMC6717167; doi:10.1016/j.dib.2019.104342)
Supplement: Multimedia component 6 [file mmc6.csv]

	wet_season_full_water_yield	crop_price_supplement	n_years	CV_water	general_CV	discount_rate_farmers	discount_rate	construction_duration	water_holding	water_evaporation_percentage	water_ground_percentage	water_seepage_percentage	crop_water_requirment	irrigation_efficiency	maximum_available_irrigable_area	year_delay_to_harvest_fruit	time_to_maximum_fruit_yield	initial_fruit_productivity	maximum_attainable_fruit_yield	proportion_area_fruit	fruit_price	time_to_maximum_crop_yield	initial_vegetable_productivity	maximum_attainable_vegetable_yield	vegetable_price	initial_groundnut_productivity	maximum_attainable_groundnut_yield	proportion_area_groundnut	groundnut_price	initial_maize_productivity	maximum_attainable_maize_yield	proportion_area_maize	maize_price	area_shared_for_upstream_villagers	prop_supplementary_irrigators_DS	probability_dry_spell	per_hectare_water_requirement_supplement_rainfed	share_supplementary_irrigation	wet_season_dry_spell_reduction	additional_cost_supplementary	prob_floodwater_supplement	damage_reduction_through_flooding	prob_irrigation_supplement	damage_reduction_through_irrigation	net_area_under_further_DS	value_alluvial_deposit	orchard_establishment_cost	max_fruit_production_cost	fruit_production_cost_minimum
1	4.195784259	9183.654235	30	15.78233324	8.850853478	20.89713794	10	2	5711099.888	7.073094063	0.570434555	0.536866198	5937.450445	0.44948533	381.6210901	4.868460198	12.14510485	5.252146079	15.71540758	0.263631498	16539.01971	6.982125862	12.90210076	20.45881491	9427.44647	0.98143208	2.098016746	0.030083854	7345.555387	2.835269585	4.674620646	0.085166334	7001.905301	48.27443668	0.573192616	0.185570783	2246.988554	0.608922406	0.75024182	759.4968462	0.504429128	0.535749431	0.876530548	0.804822329	574.109596	2352.428571	57212.87027	35071.7485	16377.37223
2	3.231742905	12740.37457	30	15.6006618	6.13028088	16.63483899	10	2	5131369.064	6.391188546	1.076695968	0.477640121	6378.409296	0.351341969	394.2899941	6.906052854	13.58681096	5.151895395	15.39242698	0.250602653	16018.86888	7.89830256	13.76564027	21.61007178	8566.446025	0.822762716	1.606209847	0.019034519	7421.547276	2.1275684	4.043219837	0.064996639	5685.400334	53.3922557	0.782256977	0.284110516	3553.460633	0.412795377	0.378136325	2192.879515	0.623543606	0.50808597	0.88434431	0.866633826	449.8026107	1358.217189	65982.0118	34457.06455	18791.83591
3	5.659755374	7153.314346	30	13.06342757	8.345116676	14.86280635	10	2	5841976.808	6.088730094	0.848573473	0.838738765	6794.214644	0.521856579	387.1292305	6.123118948	12.01083734	3.728898762	13.70511595	0.240613114	17458.7101	5.224677141	14.14237563	20.01903333	7261.994537	1.031010148	2.126923828	0.026754465	7249.967191	2.030928898	4.04811028	0.058173126	5887.96547	48.91774258	0.90161319	0.291639659	2680.313571	0.539616069	0.328441379	1215.83247	0.459099338	0.656186881	0.831104951	0.787734906	319.7879899	1495.340084	70423.44931	47261.7672	16296.42653
4	4.028201792	7459.793081	30	14.13404699	3.936110181	20.14592199	10	2	5136025.606	5.293540798	0.717953341	0.355170329	6464.611378	0.543331429	382.7646659	5.205146687	12.66500857	4.913888669	10.00584679	0.260096619	19534.70505	6.622590236	12.808448	22.69190444	10273.25292	1.338240683	2.131696476	0.020512112	6759.248786	2.231765904	4.123712442	0.077347359	5247.807586	49.89205284	0.673838181	0.427040665	2988.59759	0.701484203	0.587670262	1339.668717	0.594525573	0.679839165	0.837946819	0.888779071	386.843616	1036.703037	54565.9866	41615.2289	15243.65818
5	4.757704859	11233.27352	30	13.32503575	5.884496399	19.14242288	10	2	5076367.471	4.582631159	0.539968127	0.386399622	6266.152908	0.484499276	379.056218	4.724695719	14.2315318	2.840717799	14.00404439	0.181195268	13041.17066	6.143040283	13.62535962	19.31293456	7965.484876	0.719358762	2.022607875	0.014725016	6975.157663	1.829587715	4.29301438	0.072813375	5172.824298	52.19906275	0.554914895	0.488263403	2347.850453	0.561023098	0.86775512	2122.407656	0.620696036	0.539104965	0.851978579	0.884761048	568.3473224	1402.731458	78021.03042	47430.28153	17708.04657
6	4.645231498	8254.062966	30	18.92975035	4.733784734	15.72203633	10	2	6214192.831	7.889422228	0.71016956	0.559154639	4980.431461	0.464298025	358.3702792	6.805426994	13.25954365	1.41893488	12.05356076	0.25621916	10840.42617	8.60745677	11.89627402	18.45285779	7868.247687	1.424025994	2.051440559	0.051536401	6853.017437	2.286736273	4.726298154	0.0844557	5479.927808	46.41943252	0.529594137	0.547087669	2184.394565	0.504005096	0.930814737	1068.306402	0.505305509	0.710312633	0.779312001	0.811546099	513.4550853	2819.690198	65438.96471	42577.88852	15093.54161
7	4.755962583	8866.558095	30	11.93993368	8.760747791	17.61756929	10	2	5154562.476	5.281145069	0.547605994	0.815218883	4791.851222	0.567869193	379.6527219	4.872656642	12.5243067	6.264034059	14.18181681	0.181011878	17820.63758	9.52182115	13.93160174	23.27686455	8201.162617	0.938503216	2.207192713	0.027740731	6736.957658	1.666803031	4.566612136	0.033357481	5289.546799	63.11839219	0.718786852	0.340611356	3260.827186	0.452323618	0.369915015	222.9546369	0.610793469	0.478450568	0.908366616	0.953497172	474.5259612	2450.749381	72157.51716	37030.19055	16531.88949
8	2.548159765	15094.53064	30	19.91104825	6.41655163	17.57290603	10	2	4855743.047	6.664911435	0.693159098	0.563398108	5639.823772	0.504132924	376.3806722	5.485799718	14.82080742	6.72384018	15.39031476	0.187110416	12077.13654	6.367974415	13.44984325	24.21588552	8514.592606	1.318399154	2.614411349	0.042381317	6411.552466	1.628567333	4.017413092	0.094154445	5425.511921	48.72802828	0.561231919	0.37517058	2788.280142	0.655446947	0.783223725	376.1072902	0.497142645	0.74099531	0.852358779	0.82268209	503.3530873	1480.430205	55325.3995	26338.75967	10773.00176
9	4.037051116	10061.28819	30	18.54795364	6.611187792	18.57001415	10	2	5225801.872	6.210285945	0.663146183	0.398111982	4607.62019	0.458776074	387.0459376	4.264411138	13.25829831	5.540106806	10.60571731	0.158333823	7551.621057	6.310176208	12.91397625	22.70414365	9519.192443	0.823415878	2.062850086	0.01762174	7369.982046	2.451547671	4.678173222	0.086620644	6107.540054	35.44669148	0.579232071	0.385389562	2871.05535	0.199597397	0.937665776	1534.604496	0.367594547	0.55596602	0.913185524	0.887459982	493.1958101	2728.702975	78688.9089	49742.64875	11242.63335
10	2.741949153	8970.73404	30	22.12287647	6.119016871	14.41047394	10	2	6510432.339	5.663231201	0.504890913	0.671909126	5356.394564	0.571041881	376.3707509	4.820746593	11.11684416	4.495939397	13.03810132	0.231683994	12948.81784	7.033798406	12.85551736	22.60507284	8845.89203	0.717051174	3.071800964	0.052497641	6714.069748	2.260237583	4.112044394	0.086921113	3990.606281	41.34021058	0.771108849	0.429629508	2665.29359	0.433405235	0.13744259	1438.595585	0.365807882	0.496956257	0.826711575	0.828616098	513.9802293	1975.470404	64910.88355	41889.75681	16318.30852
11	2.736816118	13265.33695	30	9.390509569	11.64265932	17.17990425	10	2	6990317.54	6.645445927	0.877260506	0.458962457	5173.875753	0.509311773	386.5300044	4.918992399	10.66269573	5.516756367	12.68112871	0.233822519	13090.25061	8.122513805	13.40140433	20.71078136	7678.434211	0.80922689	2.184112554	0.041073736	7491.057472	1.9496384	5.081272777	0.094198073	5553.427215	56.15094868	0.79324172	0.286591657	2697.629121	0.699636886	0.409035479	186.5074086	0.729825638	0.707368131	0.835848946	0.73041482	564.00147	2424.719571	70677.5753	33332.60595	14044.19061
12	3.979949646	10086.85575	30	12.64956159	8.436009595	18.04262786	10	2	5614038.585	7.27801925	0.556977062	0.89382697	7447.324995	0.491352443	377.3339559	4.593932233	13.5069676	5.259565516	11.26445708	0.292497621	17366.85689	9.489227642	13.84388677	20.13170089	8737.886576	0.894204766	2.038760111	0.03335331	6518.743746	1.669921418	4.422873658	0.077802136	6514.668382	39.56800648	0.695194831	0.185660385	2801.084004	0.452966535	0.520750046	1206.987947	0.59026312	0.756314851	0.81849365	0.888475228	488.604233	681.4720941	63599.55632	44358.68712	18848.69674
13	4.654743908	11350.0665	30	15.42783522	7.522964363	16.42916715	10	2	6666919.968	6.883216398	0.587283325	0.677892076	6052.324357	0.545883359	383.8883833	7.770173848	11.12092463	4.925919574	14.52159611	0.34255802	13276.60797	9.071430756	12.29723834	18.05341805	8750.211215	1.031658982	1.267923725	0.002802639	7655.584936	2.974549552	3.419969103	0.061362857	5341.157068	56.55303707	0.74536873	0.338481869	3234.822832	0.470449328	0.070971973	1261.249089	0.469413131	0.628037787	0.847803923	0.788064248	526.012432	1949.179086	71132.41074	38284.18424	14947.00797
14	3.441808739	10861.74565	30	11.60336108	8.790639491	17.04282136	10	2	6571870.253	7.738350297	0.663671743	0.711787707	5640.49893	0.607231857	366.2542415	6.076191087	12.64527941	6.565003757	9.728720568	0.202988447	12434.56217	5.961197799	13.52765469	20.28006648	9024.969947	1.428876153	2.420668347	0.01487581	6659.936916	2.34374485	4.815657015	0.087491468	5471.377079	48.2459471	0.398935296	0.417352783	2531.073815	0.470276926	0.781261022	256.9485286	0.555842403	0.763348396	0.865194972	0.867895636	594.9574123	1914.588801	52064.50932	28962.4245	15954.5052
15	3.363347124	9543.005047	30	16.10331697	8.558643629	18.19945243	10	2	4560844.201	5.623281507	0.764960745	0.823679532	5448.658654	0.4734884	371.7005714	6.19039843	13.61911689	4.483933532	13.30431335	0.203568426	17262.01333	9.483365348	14.25394247	21.7063676	7730.501649	1.192833222	2.622310194	0.015699429	7252.581615	1.736104689	4.90245079	0.078520086	5738.761358	45.07117233	0.85810454	0.473424323	3093.830303	0.625180515	0.654320051	1600.680141	0.861913659	0.680892842	0.853367614	0.876397604	76.74502846	1579.068552	45622.6458	42530.98769	15239.21581
16	3.487571301	12592.08036	30	15.94206895	8.732470525	16.94263006	10	2	4888256.177	5.413378904	0.879197118	0.776319765	5812.373765	0.535333388	385.286005	5.408188214	12.58910514	5.530600725	13.29659745	0.175308027	11939.62746	9.915860078	13.94189725	19.7047353	7695.229781	1.432074081	1.962264882	0.024431986	7661.530226	2.999844407	4.751688992	0.091433523	4962.618771	64.34077923	0.65591716	0.343308533	2723.548118	0.485731135	0.463923587	648.7870584	0.576181372	0.539125382	0.844082478	0.779143434	570.2370171	2083.188289	65970.13711	40492.02296	15838.96606
17	2.44332025	10943.21245	30	17.57461776	9.050232371	15.58984978	10	2	5331371.977	8.733091286	0.725694438	0.513655887	5908.091953	0.504447249	354.6272339	5.612947945	10.48902837	5.887424283	12.08677308	0.295919668	7945.535092	8.727254876	14.07527037	19.48880331	8404.324323	1.202394645	2.256893127	0.046507383	7703.029529	2.1485328	4.617741621	0.035767488	5930.882417	53.63174064	0.828536697	0.158062704	2725.371415	0.407954312	0.212192541	1141.367935	0.468361904	0.650032968	0.811654422	0.866307462	327.2755562	1457.66843	59805.99639	42167.6459	15497.80275
18	3.711635518	12366.37355	30	11.76256695	5.78564817	16.80118635	10	2	5298820.57	5.217125072	0.834306051	0.940528052	5339.802701	0.624081675	374.8405003	6.007963422	13.9472613	4.837531626	14.37858616	0.199622226	16225.80034	6.591005614	13.67640222	20.69634913	8819.767345	1.201783504	2.225215831	0.02766258	7335.221172	2.592909161	3.901791339	0.058047426	5405.268016	56.58672295	0.614284217	0.34042491	2262.390947	0.285239121	0.393073031	1127.805202	0.691695136	0.675768769	0.856914123	0.721261006	462.9437857	1577.2231	59591.28292	34775.07998	11638.12449
19	1.970204919	12610.48015	30	14.9687183	7.819197948	18.09198337	10	2	5493125.577	6.358560549	0.986083431	0.618027272	6076.20245	0.54674495	357.7314211	5.417253433	13.20585823	4.250726085	11.28201404	0.153154065	13342.06084	7.51380424	13.19574069	20.48198542	9741.298699	1.219341419	1.821507864	0.026144837	7849.071883	2.852441068	4.407812069	0.087525779	6134.490247	47.24592397	0.908632601	0.618968289	2807.94538	0.386865531	0.956298357	1296.951687	0.535906047	0.685992397	0.858285028	0.715676679	606.4647448	2258.76825	61496.84077	43616.1091	12882.25265
20	3.942479904	9302.155707	30	12.35595859	8.972294545	17.19932972	10	2	4361699.712	6.782944184	0.804679434	0.698774148	4992.309795	0.520988491	399.3584618	6.714100727	13.50670633	5.330668778	10.16076158	0.186023994	15249.78605	6.550163627	13.73231077	22.63413779	7826.28606	1.581909331	2.499238687	0.014689562	6887.890046	2.882423342	4.542092485	0.075969115	5660.895342	45.11004164	0.704115339	0.534251485	3240.689859	0.280228804	0.600907346	997.8335082	0.483757047	0.635718657	0.889476969	0.929712868	454.0688307	1615.008648	56265.7436	39869.70262	18856.27923
21	3.985602125	11427.22048	30	13.26489099	6.302238596	16.87085208	10	2	5103775.377	6.524719924	0.63649212	0.815084207	5299.098531	0.577586247	377.2749109	6.788073567	13.15556462	4.513726546	16.12661858	0.247197306	18611.75444	6.738799201	13.97010673	24.15055346	10870.42945	0.915814794	2.231685301	0.001175221	7771.078494	2.17847664	4.59702413	0.091608278	5918.468798	48.06128233	0.76382289	0.333950522	2399.436507	0.652197207	0.489675259	971.7358407	0.486555147	0.672777492	0.858789671	0.816056837	483.2214101	2157.132193	66429.32445	37301.67579	19358.66574
22	3.886561053	10779.92837	30	15.1855606	6.987258085	16.52572223	10	2	5286780.566	6.98987606	0.658853945	0.559029345	4719.636848	0.52551931	378.5041889	5.215546459	11.68849681	3.182209954	13.87922578	0.295505641	16778.65229	6.223665189	14.41208798	19.04334099	10187.80363	0.708021871	2.923696912	0.02761375	7558.774432	2.561832464	4.432388418	0.036526603	6461.492477	54.33123017	0.681547092	0.381465739	2584.475257	0.447134977	0.241888114	1824.663801	0.66692073	0.673726363	0.870445267	0.990607327	738.7460291	3252.655895	86528.58448	39261.81274	18949.86013
23	4.49551857	12680.22714	30	13.4978775	6.8401126	17.89100758	10	2	4863109.961	6.811985806	0.644538908	0.868589141	6280.299325	0.506101495	378.5660395	4.3845247	14.05698483	4.789716476	11.29264458	0.210364508	17043.17523	9.682465532	14.46005214	21.79714642	8981.931712	0.462570871	2.539138729	0.027797489	7014.594988	2.555119964	4.157071212	0.074387805	6052.875531	39.64255782	0.904678269	0.533673989	2990.648874	0.484830866	0.498159875	1054.40762	0.474186929	0.599724286	0.868046187	0.782600584	295.583466	2733.744583	81762.83606	33256.0863	11766.2538
24	3.020077329	14510.49601	30	12.43359784	7.003621734	15.47495023	10	2	5089031.348	6.329447617	0.948135709	0.509386971	5288.176703	0.484570284	360.3090405	6.840863769	11.90421547	3.420564452	10.14739139	0.233015154	11104.22013	6.591345516	13.10754876	21.88402415	8099.892938	0.732299002	2.239208324	0.037249558	7765.139664	2.20707636	4.002106376	0.05521206	6154.251461	49.1976997	0.77551557	0.406547349	2363.716881	0.443249486	0.366333809	1577.346848	0.494300537	0.752132422	0.883319025	0.773104255	341.6844316	1676.092903	62327.66184	38774.75416	14158.36064
25	4.495236042	12231.60792	30	19.42747707	8.689871391	16.97620275	10	2	5283107.016	5.143590298	1.012981426	0.670920251	5050.327346	0.438150843	377.3829525	3.708807957	13.97606062	5.230311582	14.02121312	0.302198683	15878.99689	10.08734737	15.16569986	20.92906296	8023.699738	1.032790734	2.25907497	0.019908893	7490.409644	2.75733674	4.102216821	0.079079563	6349.025253	41.52295631	0.617769375	0.43940593	3116.551717	0.455202152	0.528381045	1346.471321	0.534016895	0.509023627	0.882396103	0.814807573	503.2560641	2581.842968	57853.37125	47101.84718	12522.96887
26	3.297665539	10403.42506	30	20.40959801	9.121957123	16.79494096	10	2	5632626.241	6.328949122	0.562107721	0.726466177	5317.281329	0.539699944	365.9724413	3.984701631	10.53391692	4.428966969	12.55696954	0.207993482	12797.81352	8.331330871	13.50715853	24.4986258	9056.540537	1.176763868	1.933341163	0.023971781	7615.870864	2.578572359	4.032897968	0.095373166	5927.493877	46.13592972	0.535859935	0.555705103	2406.292836	0.463901769	0.395514064	1212.284462	0.680884309	0.790762207	0.860749489	0.786513026	399.058618	1143.779043	76000.76947	49926.30024	13504.17892
27	2.813498323	10731.35134	30	13.96944235	10.60405637	20.974177	10	2	6050142.427	5.922733783	0.713990176	0.758418922	5209.894375	0.66667827	401.8368403	6.028037633	12.08819648	3.696233674	16.94937184	0.171243345	13115.63693	8.961952152	13.41969892	19.8426831	9145.886155	0.792787842	2.08440099	0.035220559	7196.180799	1.90670572	4.285935577	0.075296874	5488.024931	49.49672777	0.441838208	0.297078253	2311.785797	0.594591321	0.166864302	1589.615802	0.630547516	0.718671016	0.825730076	0.757659241	385.3842927	2114.254917	70355.74115	52841.99407	15298.1821
28	3.746523797	10374.98989	30	15.76906149	5.281046616	17.7658937	10	2	5640709.879	5.396761942	0.594224649	0.85387199	4212.207037	0.426981357	398.0394955	6.040554055	12.07400177	2.906912459	14.6614674	0.272207837	11295.8241	7.349166449	12.27793094	24.30918956	8640.018934	0.852183594	1.712607672	0.019117896	7691.867924	2.170888724	4.441161857	0.050431714	5454.436063	51.27297461	0.834259618	0.342613651	2338.09643	0.335233232	0.367841066	921.7211548	0.502607228	0.7444928	0.87864862	0.808137678	572.7489118	1143.455449	65742.74401	30878.7769	14289.34043
29	3.072887369	15069.55277	30	15.53611895	6.450131272	14.97786005	10	2	6169468.934	6.227523314	0.799569344	0.894873761	4993.96094	0.427405671	355.3508581	4.933014769	15.53641793	5.191148052	16.64668638	0.240193402	14312.25466	6.821049989	12.32550346	23.04652927	7509.399789	1.007240713	2.396320708	0.025985966	7062.430464	2.753671228	5.173262371	0.062909227	6228.027242	48.9925511	0.994649472	0.434596251	3148.240963	0.692700317	0.207799103	1299.99855	0.699526727	0.548056655	0.844529459	0.894632142	674.3162116	2422.655709	61698.1469	40223.69463	12036.81982
30	3.512348147	11346.13868	30	17.38918851	10.2420162	16.06032702	10	2	6053888.382	7.127431328	0.820129143	0.79624919	5982.606386	0.430678006	364.3008568	5.793326719	12.91696333	4.00740228	13.21838454	0.277859364	9241.59858	7.009725958	14.20037506	20.00958945	7030.845705	0.336010945	1.964668947	0.018561425	7724.093563	2.37377209	3.993535092	0.092066463	5833.641069	57.10269395	0.697991051	0.242629813	3512.416485	0.440145147	0.340785005	545.4690206	0.436174552	0.590945666	0.827140321	0.897360284	456.5331578	1917.573699	47001.0096	39830.5654	15784.30509
31	3.69719219	11193.26655	30	19.0521489	6.999157784	17.39239313	10	2	5955136.567	7.413017049	0.54083323	0.723572148	4759.175902	0.579045286	406.2975567	5.481664666	12.3715022	4.964165514	10.44711718	0.249910286	13241.38106	8.310061229	13.48482453	22.42395163	8651.014884	0.773565611	2.562672008	0.026262251	7846.104133	3.095092844	4.328755383	0.055094087	5335.904635	44.49943039	0.489542951	0.358119278	3816.511165	0.581356946	0.336746835	509.6647638	0.648864368	0.501051217	0.858131792	0.893433941	453.1862313	1926.508573	61332.83296	31606.77565	16297.39036
32	3.886178441	9489.97509	30	19.35828863	7.880962794	16.64017389	10	2	5508031.396	5.657077482	0.530815237	0.511116085	5753.9078	0.456629512	364.809405	6.461947958	10.3691013	4.858441234	13.45978911	0.243239053	19253.61077	7.677887421	13.30115357	24.30534274	10603.82653	0.573182271	1.99838841	0.013621242	7262.078415	2.633093079	4.982920872	0.101553297	6585.239381	53.44906696	0.876871837	0.419197497	2864.318239	0.705354395	0.441309437	1039.404513	0.693695803	0.636746036	0.86964662	0.838630226	523.0278789	2346.015129	67388.33337	35272.40753	10988.61633
33	3.572511712	13837.97122	30	4.647288463	6.228920903	18.47236491	10	2	6280800.837	5.429800014	0.791095521	0.635338402	6301.621731	0.48615332	410.9445404	5.244366019	14.42564792	5.124740685	15.490102	0.156895886	13263.85944	5.825827486	13.52255318	18.85158597	10573.72744	1.03211063	3.058190991	0.008065229	6458.806758	2.299263041	3.842944368	0.046919906	5715.112578	51.66665753	0.48560292	0.323813628	2936.28575	0.67977654	0.713549463	212.9651717	0.55744501	0.594782698	0.841266442	0.791513736	734.3039302	3039.773908	68023.11769	38602.79832	16416.6128
34	2.399398044	14018.45368	30	11.67029373	7.366755552	20.42529985	10	2	6585572.381	4.647627159	0.986451047	0.535358746	6675.994561	0.450130084	363.6722789	7.014338094	11.27975455	4.479861964	13.31850076	0.260804674	10812.54995	6.870513737	13.49791376	22.23211559	8498.737403	0.92197037	2.370451948	0.036094727	7728.993835	1.865876051	4.789380306	0.072296491	5782.49333	54.86613826	0.796765646	0.406799033	3037.857412	0.816269086	0.502182331	1025.844128	0.493338566	0.644746866	0.861802855	0.818254204	476.084622	987.7532638	65569.73311	36341.53253	15353.94553
35	1.310538097	14531.93583	30	12.73323542	7.702446586	17.45816174	10	2	5492916.4	5.42248925	0.917265031	0.824776098	5946.025945	0.398532793	378.550784	5.130149811	10.5834415	4.478543274	14.27272026	0.279503775	13430.81162	8.25649774	13.38269935	19.71075341	9335.560454	0.941126022	1.904952105	0.042068319	7615.25008	2.282478517	4.004348431	0.109120082	5453.979333	56.92315178	0.579267429	0.33125651	2085.752811	0.545117678	0.626235712	1369.246324	0.661659024	0.676220792	0.884979228	0.844270526	499.2173055	1556.366638	67636.16276	45275.73474	10378.77761
36	4.417744765	10568.02446	30	11.45181427	8.055755438	17.55004207	10	2	5643131.15	7.886932327	0.706297942	0.472931632	5578.94598	0.350871542	357.5960091	5.727089758	14.50898546	3.988893356	10.59282289	0.291769046	17525.07937	7.193222921	13.01917689	19.71945577	8336.969654	1.230158156	1.789512774	0.018571404	7992.52635	2.227725442	3.939662776	0.066843606	5819.535584	52.86613018	0.430528582	0.293694199	3117.549072	0.575911519	0.784363067	961.6163061	0.471311676	0.599970592	0.850234146	0.838247887	701.9480769	2035.606402	71557.40317	46990.71224	16272.61637
37	3.651388539	11882.92999	30	11.85899414	6.497277066	18.26432832	10	2	5677026.208	5.480140473	0.654935242	0.453353801	4691.701247	0.466142781	384.8554799	5.773810879	15.45087647	5.478777706	10.8542531	0.166599796	11740.29509	7.326678144	13.86119563	20.66200428	9813.798132	0.99386407	2.664374513	0.019772749	7043.235518	3.025138011	4.249012073	0.103019004	6000.085324	45.25139209	0.799238717	0.424508642	3110.799835	0.838777115	0.399171859	1834.764616	0.593941227	0.679068757	0.87484184	0.741429221	542.167969	2929.245425	60960.63618	38399.32193	19682.36655
38	3.445951427	13063.3091	30	16.19070478	5.501336307	17.17890568	10	2	5289105.885	4.704042409	0.823613011	0.946009903	6551.505772	0.451094858	378.1509861	5.575676848	14.47662985	4.519587982	11.28011764	0.310799513	11724.64773	10.1279613	13.83024351	23.03603928	8389.815029	0.702590261	2.286073231	0.057615172	6715.888601	1.720534721	4.616498691	0.083484314	6613.79493	49.29567427	0.508933462	0.210494342	2419.494876	0.722209015	0.630370716	640.6890011	0.768024911	0.679861528	0.864152296	0.921141789	460.9714914	1347.386694	52056.46898	38891.91788	13526.47266
39	3.143789532	14183.04733	30	12.21573779	10.57805252	19.87810655	10	2	5409788.276	7.04521153	0.846559497	0.851941842	6385.208863	0.480858953	353.5363452	4.683570639	13.79106657	4.179151034	14.99536179	0.195367243	12088.58376	6.051404926	12.50154661	21.91621459	10023.6756	1.459409397	2.657676587	0.018455023	6577.364708	2.222353663	4.120885255	0.039683857	5829.097655	50.36901394	0.569931532	0.304021492	2408.656292	0.373064793	0.373978933	1697.76696	0.584217796	0.581911724	0.836466373	0.80411277	498.4151943	956.8513579	57891.16632	32584.93742	12360.44472
40	3.264450903	12520.67994	30	20.9385805	10.43509502	18.58046852	10	2	6525466.577	6.110092036	0.808481958	0.748732616	5120.91419	0.545633577	406.6598102	5.466752439	14.08683241	4.180039483	14.95108598	0.276832133	14412.38219	8.273281535	14.5442083	23.47056511	8973.508954	0.891599294	2.557313738	0.031000634	6514.709545	2.390448599	4.18591392	0.082704994	5747.959425	51.9101501	0.634475021	0.432191754	3544.412506	0.712620496	0.397397812	1680.595993	0.492927009	0.662019462	0.806235212	0.92981626	757.6791571	1652.993547	65606.07551	42020.58779	19291.23032
41	1.899249626	14740.05138	30	15.4772558	8.83836446	13.01413947	10	2	5867277.079	4.785953747	0.846230898	0.464222736	5396.932356	0.506000919	368.3710501	5.908750765	12.96216805	4.719568004	13.18304076	0.242623707	14913.15292	8.301298241	14.58932147	21.75228841	9248.933704	0.849009174	2.21777908	0.0254196	7386.907518	2.584194191	3.452496729	0.074434922	5763.779569	55.48089783	0.724292166	0.372031508	3175.315398	0.471470616	0.697587906	1748.972385	0.557554253	0.518808788	0.880182804	0.779498862	411.6252633	1737.518719	58698.52945	40813.94336	12806.50908
42	3.864131912	9533.220213	30	15.3858097	5.420632314	17.18601002	10	2	4949954.965	6.429545587	0.821955183	0.641892354	5322.707049	0.629262439	348.2836397	7.285993066	13.60195396	2.208933847	13.64498687	0.259174182	11694.75033	9.985081883	12.59835837	17.31554912	7185.592611	0.835275898	2.177584486	0.041916519	7644.502953	1.862294746	4.044433108	0.069520529	5183.21437	59.77143912	0.76208266	0.302686581	2911.272391	0.446503786	0.446934654	1625.325515	0.558816714	0.676147757	0.844321321	0.685035754	586.4757856	2600.052103	70765.50565	43632.88936	14886.31467
43	3.782870565	9541.218151	30	18.63023682	5.156218225	17.41869667	10	2	5097873.988	4.73469818	0.556863517	0.753789541	6384.324705	0.546611587	396.2640868	4.839448002	12.33941868	4.027847223	15.20046859	0.249122555	17789.91685	9.562521613	11.74988065	22.48251575	7898.714725	0.711806118	1.926337982	0.030076428	7351.053719	2.837007126	3.837806892	0.06436532	6372.563255	54.32521694	0.682252284	0.34274035	3221.323178	0.612316226	0.943809744	1295.662906	0.667256306	0.630175269	0.868249405	0.790243098	370.216571	1986.624324	61183.53663	42062.2348	15818.39424
44	3.454554567	12075.37932	30	12.0220387	6.646389671	15.6848768	10	2	5208437.455	7.152993691	0.635425634	0.979182374	6866.367278	0.563950068	365.0040909	5.927910069	9.813674606	4.321723563	13.05545451	0.19416378	10687.54338	7.109745251	13.3792759	19.21566391	6182.587788	1.093855844	2.156992575	0.029206205	6972.839435	2.358623903	4.507013944	0.047985217	5280.561775	51.68959554	0.922022706	0.338205724	3508.915043	0.555575995	0.686062316	1389.887881	0.478849472	0.639705615	0.802901425	0.911233197	254.787452	1486.29751	71182.40646	35071.17253	14601.13051
45	3.974460419	9584.808451	30	14.51452862	7.170087751	18.64136376	10	2	6107401.69	5.402979708	0.672868957	0.582041089	5767.074591	0.58015846	368.6075389	5.161620295	13.73766162	3.246773177	11.9943123	0.221310339	11360.35372	7.336704781	13.29313273	19.54279713	7551.664831	1.026666591	1.809353558	0.027040858	7849.41064	2.202717253	4.194004268	0.070589992	5983.134954	39.04750037	0.813888339	0.633076931	3021.345496	0.278160732	0.797406471	1277.189968	0.449770508	0.634283727	0.815501872	0.794148298	754.7659501	1370.736091	63029.37576	43649.7645	14230.83812
46	4.739333968	9477.498784	30	17.21478221	10.60540096	17.23352186	10	2	5225106.602	4.842814265	0.644063488	1.256034472	5643.927828	0.461776874	326.5008388	5.745560674	13.10163324	5.263480669	14.04595737	0.268684665	16388.15266	6.381892295	12.62400412	18.9177266	9409.747343	0.921857687	2.424037249	0.02314238	7114.328306	1.768522629	4.369786137	0.084952646	5818.839252	40.73195385	0.62720353	0.244072388	2549.573204	0.426848391	0.742613429	2208.762755	0.689460757	0.736417932	0.842544317	0.708644731	311.626013	2261.666206	63692.18314	38629.28901	15980.15385
47	3.293587926	8419.927337	30	15.72940674	8.052368979	17.21237663	10	2	6438417.213	7.730521422	0.802975951	0.142698871	5274.84383	0.420080245	382.1726821	6.266817122	12.70630157	4.221042751	14.06782727	0.257046593	12359.40641	7.273773274	15.41579001	19.81264401	7513.319652	0.972299371	2.745589611	0.048628775	6708.180441	2.910270859	4.068997933	0.081192734	6278.602423	53.38133945	0.742757854	0.411741712	2416.445591	0.340587049	0.86323152	1018.650061	0.603836834	0.622363091	0.89550543	0.820265799	432.3748847	1911.590244	74814.07649	30898.90168	14736.91801
48	5.088073792	12268.34637	30	12.28938594	8.429924194	17.10410648	10	2	5210354.791	7.516672572	0.578404163	0.652453419	5941.145552	0.512316292	371.8387996	5.550546543	10.74819858	4.38746267	9.086322313	0.220629756	13261.57752	7.779666004	13.35412234	21.38135483	7419.08595	0.685935907	3.085076065	0.031259123	6583.5591	2.391930603	4.423083717	0.068920116	6659.458626	39.0161091	0.599749855	0.434008585	3032.86684	0.749623203	0.590352724	1038.46789	0.734453411	0.669602577	0.891771454	0.892637257	520.7720776	1685.189977	66392.85095	42591.23827	19384.23673
49	3.063507682	11453.76185	30	13.34778137	6.857095218	20.48911583	10	2	5380637.193	5.532528812	0.756499047	0.721305112	6452.315497	0.502827217	392.7042356	4.139232682	10.54152848	5.312508656	11.70428919	0.217337526	16364.20572	4.530830663	12.58167154	20.17564295	8470.979353	0.906314487	3.204187023	0.041835231	7214.542485	1.748591068	4.051847637	0.073601651	5549.197426	40.85906473	0.5262391	0.695696672	2864.368029	0.51942413	0.305307899	1030.256829	0.572597133	0.592196039	0.815057653	0.835018126	545.6584004	2301.609637	78882.83846	41356.73563	17337.82613
50	3.260304995	11990.22165	30	13.60572419	4.606794668	17.2606342	10	2	5422119.438	4.419209392	0.874595285	0.608472791	5943.527502	0.533848847	357.899293	7.422213537	14.21226548	4.378371577	10.52860123	0.183903726	15214.56272	8.193723503	13.55429917	21.0995103	9107.088373	1.461855033	2.850365647	0.03030198	7157.509243	2.555809702	4.820572433	0.077711415	5126.228317	44.02260944	0.714717694	0.314908812	2808.370246	0.582897886	0.265592731	553.9124498	0.318344985	0.676383165	0.877680614	0.650946103	539.0828002	2146.61547	68338.49752	41976.34925	14099.64893
51	4.279099342	9998.185693	30	16.8336687	8.350066093	18.76243772	10	2	4857734.106	4.205752895	0.633746317	0.885527026	4896.881756	0.567830145	375.9944538	6.604963005	13.51000652	4.683421614	13.41274464	0.260091095	12154.62623	5.963044841	15.39678559	21.41051101	9670.825695	1.174787157	1.766369523	0.017760203	6630.90103	2.012364422	3.571658053	0.073697393	5530.357499	53.94764532	0.586402862	0.426514646	2730.467134	0.436937708	0.501479731	2473.321976	0.470065835	0.568090209	0.866375727	0.877872583	386.6097258	1429.26826	47830.15063	46238.17282	16913.26562
52	4.227656882	9078.98868	30	17.2451215	6.890672297	15.77126901	10	2	5929364.803	4.876347961	0.951178813	0.914595835	5599.309647	0.424434111	364.4252122	4.892030081	16.42042821	5.7492098	12.23393899	0.206117113	13620.88943	9.960188478	13.29810481	26.38345909	8633.0954	0.853774635	2.083843002	0.027460743	6759.580606	1.760359175	4.023449567	0.082052792	5437.020549	52.6931018	0.947693941	0.294401748	2446.747511	0.442407265	0.914327087	1325.160281	0.476962315	0.588343842	0.861063005	0.854629236	465.9135256	3259.939569	52760.71679	39610.84305	19978.47498
53	2.668892739	9728.830635	30	18.32795393	5.399143321	15.89315065	10	2	5318792.69	5.007406447	0.766393717	0.864518363	5293.673059	0.54213388	380.8891393	6.233810279	10.28602053	4.403102032	14.05024901	0.185888109	14770.9315	9.775378988	13.35911621	20.17335417	7770.503434	0.298246392	2.108308899	0.045915179	7581.069956	2.035487331	4.085369099	0.082446274	5611.577326	47.73797747	0.682800133	0.467483485	3254.412979	0.53802981	0.941946162	819.7049283	0.68996212	0.719572765	0.888293195	0.820202749	668.3435681	1716.303729	55049.66851	29790.3833	14669.51689
54	2.330209132	14439.36257	30	11.97162297	5.025844769	18.52617088	10	2	6444179.245	4.678643141	0.850048447	0.800427863	7096.976748	0.577777471	396.6446939	4.018666888	12.59735169	4.839536317	14.04765536	0.172307566	11010.43148	9.816163267	13.81634466	22.5974499	8769.303901	1.243965592	2.37715914	0.044987825	7100.451384	2.930146666	3.950516259	0.074031036	5684.677221	54.67291905	0.637880019	0.653581458	3130.676545	0.558082662	0.532951568	1229.880795	0.459445289	0.629547951	0.814211722	0.808461481	558.3071767	706.0759347	61840.41895	45785.00909	12960.4238
55	3.601564486	8964.298504	30	13.30342275	8.838643713	16.26352288	10	2	5597689.012	6.240266535	0.885747313	0.463327911	4443.389013	0.5216638	381.4397938	5.986621938	13.18561199	5.83701101	14.22329047	0.26103351	19772.21612	7.257592035	14.74381207	23.7116422	8754.455129	0.965872342	2.697383194	0.035362555	7332.227586	1.81216579	3.902606173	0.080658967	5081.654003	50.20149284	0.702698543	0.232852494	3549.68643	0.270268282	0.385616065	1351.862074	0.529675405	0.628195828	0.821878134	0.960012617	615.9192038	2049.061079	69311.14352	40297.34623	15496.37352
56	5.05516091	8200.239627	30	13.25170529	8.723345305	15.91564382	10	2	5370070.524	4.585586529	0.602510364	1.040603131	5469.707336	0.529521306	354.7598039	5.407266945	11.90725534	4.087653355	12.38231729	0.260166387	16377.50968	6.320722396	13.04896193	23.78486164	8638.396605	1.210227977	2.634520496	0.012327059	7280.587586	1.866091993	4.414276226	0.063513344	6406.118865	49.83560066	0.83568192	0.483978065	2760.566878	0.761596814	0.399967778	2134.559078	0.698810106	0.582728711	0.83599293	0.813065534	679.3721083	1763.763302	61329.27724	45038.01347	13243.81128
57	1.90890293	13088.76324	30	16.92586979	7.401864802	18.50137784	10	2	4801653.047	5.703797521	0.823577886	0.814391006	6871.402562	0.496668094	386.7196684	5.930876333	13.37712441	4.3054038	14.20364179	0.196200009	9641.713068	10.10097493	14.73524374	21.77121007	8711.202389	1.172188241	2.910297895	0.015388807	7295.699473	1.780786954	4.096625715	0.102512556	6578.938651	48.06852878	0.768003598	0.211606045	3024.522859	0.434754312	0.834657025	1244.417625	0.667450298	0.865647095	0.801260832	0.815912551	596.8615918	1167.009335	66960.22344	45942.76259	12447.74395
58	3.200627492	12123.16476	30	15.78404864	5.132885763	17.38966377	10	2	5436774.778	6.352254285	0.609381175	0.912127387	4547.00409	0.528320115	375.8961857	3.873847482	14.59169277	3.09144005	8.704079789	0.218105478	17984.66256	10.1909983	14.24154066	22.23271978	8464.170433	1.219916046	1.989022723	0.059424659	7600.673097	2.383847819	4.393677084	0.054012169	6391.551385	44.08527741	0.677984894	0.318822775	2773.87698	0.651318351	0.758057578	1904.333123	0.57383918	0.627531269	0.82817604	0.765464671	489.3292882	2018.451352	51363.30422	41050.00178	12922.4253
59	3.550400767	12977.61758	30	17.38561746	7.969125865	18.70168992	10	2	5298806.465	4.909023677	0.762918865	1.155506882	6419.177701	0.542895373	401.4542912	6.169056821	13.17793323	5.010747783	15.28557959	0.164587642	16993.07316	7.52275938	12.03993952	20.32134942	7883.446079	0.863334337	1.634461883	0.016168593	7378.851365	3.289904468	4.079440782	0.084775017	6260.199198	47.01096924	0.662491297	0.271414485	2699.070857	0.585604362	0.62067334	1471.39869	0.580814769	0.68205569	0.824165948	0.84313839	469.7461469	1972.909469	56188.39898	40093.07142	15570.46952
60	4.86908685	9334.459912	30	19.89980414	9.063882777	20.55124314	10	2	5676311.731	7.125178973	0.979297684	0.613707526	6205.253263	0.54249078	382.476066	5.078921254	14.30885327	2.984835729	12.10599887	0.177454667	15265.5157	6.947367849	11.1078322	19.47804824	9340.113502	1.199213088	1.699841805	0.049486918	7165.487791	2.56523704	4.515866398	0.06637756	5927.573548	44.03434373	0.689775829	0.303201024	3422.264571	0.68260029	0.453559437	1542.484662	0.440456089	0.557002441	0.846720662	0.974194071	567.0565296	1517.435263	61514.7175	32678.62095	17158.64787
61	1.815418357	15026.79588	30	12.36663071	9.085306678	14.63907439	10	2	6538701.746	4.047245957	0.865479795	0.605967033	6192.498152	0.40879205	381.0533484	4.735292555	12.18333595	4.214061964	10.11890042	0.271791266	13516.01204	7.664178387	13.49273562	18.99092551	8715.434744	0.668150204	2.805406374	0.029088455	7056.479988	1.550780224	4.201476903	0.085249267	5334.056127	46.20883499	0.599277573	0.163414069	2734.059433	0.741564493	0.81247074	1141.395474	0.556475168	0.63421335	0.866603471	0.847561759	346.6042062	2109.911661	73014.4197	37769.3553	14495.37248
62	3.901107271	11689.87859	30	15.20627744	9.305650933	18.31186363	10	2	5658203.504	6.58694638	0.81186691	0.669016001	6609.507388	0.496261864	417.6527491	4.543365753	13.75057768	4.621936971	15.42126993	0.247495129	15037.4284	5.719020187	14.29121654	21.55067761	9838.319638	1.335511357	1.929966311	0.034750538	6637.194337	2.203450682	3.430090717	0.077585137	5872.238365	57.49993991	0.581235822	0.439426782	3393.715459	0.568901434	0.495973345	1444.112224	0.496315667	0.896330589	0.829860055	0.762187593	410.3405891	2205.211612	69585.81318	42598.60668	15281.9003
63	3.389460353	15652.0368	30	19.76106294	5.959530647	17.84193163	10	2	5514992.864	6.716366126	0.597309459	0.463914116	6140.514065	0.492832417	398.999832	5.833151015	13.51577898	3.723891622	11.65132154	0.201072793	16029.59731	9.323480087	14.32980362	21.00030131	6977.549564	1.041396057	2.292483987	0.02588911	7072.185231	2.484748388	4.206032157	0.077197024	6222.762935	60.66316538	0.63994397	0.439968488	2602.445353	0.082420392	0.860722241	1898.476403	0.519101614	0.514191998	0.887646121	0.821626697	369.4901501	2216.558004	63482.84001	47860.42059	14332.41151
64	5.146152779	8373.21933	30	21.65204675	7.475990942	19.08958256	10	2	4755565.375	5.295936047	0.878726183	0.742232262	5665.725354	0.481101261	374.3735351	6.353125707	11.73610285	3.828807421	12.28831227	0.178870188	12329.83555	7.933354254	13.68469332	20.78642682	8184.89362	1.235960341	2.183900231	0.058231802	7343.724449	1.877891624	4.867706432	0.070818771	5740.12242	53.98778984	0.707799836	0.498410495	3380.872717	0.418366142	0.856939416	493.7572584	0.58896508	0.813948585	0.844807524	0.895096904	433.9014386	2527.721028	68127.63577	39457.40474	12447.14338
65	2.811255293	15341.40376	30	14.40946748	8.60163089	17.42158158	10	2	6157279.85	7.115470887	0.985285313	0.476545303	7607.614083	0.471259274	348.0820694	5.954625173	12.61837451	5.725896455	15.20327318	0.334316746	19650.76318	11.16475736	13.16977204	23.21736146	9961.98473	1.23831282	2.695617845	0.03411232	7413.612823	2.000801188	4.742189468	0.076655866	5901.636958	50.97775909	0.768476861	0.289647308	3296.020705	0.552698744	0.543302423	677.7810263	0.549478928	0.609626388	0.868649085	0.887054274	260.5544001	1976.744422	53725.0121	37250.335	14256.72822
66	3.077615576	12614.99249	30	8.857277098	9.43018414	18.33756003	10	2	5278490.332	7.562431917	0.770042697	0.16474807	5652.289494	0.472045135	381.989915	6.028861588	10.8222677	5.353569962	13.54931363	0.25531938	16825.58128	5.074480119	14.21232246	21.63020472	7566.531951	0.518647289	2.779322883	0.032301494	6235.51116	2.355913775	3.598110084	0.092206447	5659.513587	43.54496901	0.652822165	0.463427195	2917.78007	0.585363689	0.67750357	1378.221026	0.408954919	0.644517884	0.857659781	0.815759007	494.2200529	1388.164233	64099.86594	41000.80192	11936.06481
67	3.962906715	10554.37957	30	14.13793974	6.791665788	18.89020857	10	2	6416586.369	4.817842182	0.794259109	0.594700624	5177.838631	0.530733926	387.4230331	5.274463281	13.18087801	4.320694423	13.65727939	0.235913777	15701.13125	6.600737295	13.32176331	21.06532594	7766.221975	1.008841597	2.594920956	0.019598708	7233.612666	2.962765312	3.756180211	0.096944138	5323.703538	38.57278504	0.622144629	0.43291547	2616.098792	0.818853453	0.280393918	1158.31375	0.443759033	0.659312328	0.813070544	0.710284069	468.3891864	2254.213839	74880.9094	39659.50603	12215.44101
68	3.203922107	14385.00069	30	12.41050276	5.20199629	17.30034205	10	2	6394894.834	7.557456494	0.823316122	0.766236635	4001.36572	0.483705422	382.461853	5.584512151	13.81086339	3.473143515	11.97191481	0.263512847	16512.70386	7.342304898	14.14246975	18.46908773	9305.394503	0.841652069	2.1095745	0.01701692	7235.709506	2.823667446	3.777041617	0.097228714	6120.847057	43.25349087	0.673089704	0.376592447	2356.118896	0.738496927	0.467569466	1101.021375	0.538779694	0.618420405	0.840172173	0.781674856	519.5271408	1654.650076	68009.42969	46232.82055	20603.71114
69	4.063468231	9569.935391	30	12.15741339	8.741774372	16.24374877	10	2	4852115.076	5.364429776	0.759765192	0.933844846	5278.212474	0.552006781	360.4876092	5.488646717	12.5966742	4.73970519	14.46331818	0.293242746	9819.729533	8.1610181	14.40978993	21.54160907	8436.077167	1.157519292	2.104903627	0.027099068	7955.982876	1.821706313	3.789477956	0.109908821	6624.249698	40.09927579	0.755144762	0.472218775	2382.061088	0.47503511	0.422140037	2392.714404	0.602395485	0.692504325	0.851694705	0.853715909	540.016757	2036.762008	60872.75621	33989.70824	13398.37401
70	3.848752796	11112.65211	30	20.52346509	9.962745923	16.55270038	10	2	6667760.552	7.62185135	0.73245163	0.657716424	5449.371289	0.546916792	341.8851308	6.105419656	13.41812433	5.606205696	11.24717572	0.155577131	12564.42781	10.08988651	13.24070649	23.28801494	8732.423117	1.033089863	2.539430814	0.030318892	7737.652292	1.792859306	4.744817247	0.057751514	5981.562249	51.73169681	0.883335362	0.275504166	2450.402967	0.621459947	0.730899625	302.673249	0.546883237	0.745955604	0.872656063	0.827806268	468.029396	2306.048218	54638.19888	49182.21983	15986.83575
71	2.975805648	14356.84563	30	9.719934078	7.860698736	15.74634122	10	2	6388709.731	7.228404051	0.59839571	0.564520241	6310.57809	0.372330611	393.6166328	4.00297984	12.53238378	4.205082124	14.18834682	0.179062598	18923.59814	5.679722806	12.44070128	19.20612927	7827.469598	0.772988794	2.256998555	0.037263288	7282.154569	1.822865407	4.475446885	0.061752841	5604.179975	46.7769971	0.740528721	0.418637665	3163.255505	0.909109994	0.549801514	2103.05522	0.403372583	0.675240416	0.819100578	0.793106715	648.9634893	1938.954699	68998.91735	44167.79282	13779.81814
72	2.877807028	13719.44062	30	12.98457254	7.938986959	17.22388363	10	2	5159409.836	6.334075562	0.792813759	0.32590846	5247.458195	0.56442712	348.0297719	5.441182752	12.58348492	3.774975519	12.88392158	0.313883486	15189.50243	6.124394614	11.78457089	22.25938377	8008.092311	0.350129572	1.944886531	0.04241544	6522.898853	2.302556136	4.230227847	0.073279663	6270.148047	57.01593933	0.62364265	0.645324714	2944.428581	0.601437498	0.697438264	811.402834	0.629735314	0.792440188	0.861781455	0.863111899	621.3333433	2128.492672	72364.42105	39273.06442	15460.03791
73	3.29669081	11876.93019	30	18.54235856	7.577935751	18.48689718	10	2	5336824.714	5.716061595	0.511953937	0.260781247	6786.859793	0.491380195	366.7419757	6.699686707	12.03145692	3.042515251	11.86950508	0.235701258	12786.27875	6.978384178	12.2661627	24.2228839	8158.490658	0.695679297	1.455556249	0.024058515	7223.589339	2.20556178	3.886826936	0.067852135	5697.564514	48.97929222	0.89701424	0.316735409	2916.879089	0.306386786	0.510229944	1147.614224	0.632569103	0.705127499	0.810708653	0.809780579	370.7872846	1860.798779	65287.9688	39455.76208	16341.79585
74	4.667915277	12216.14943	30	14.12213627	6.780604476	17.95097996	10	2	5670045.604	5.257401838	0.841748469	0.290711521	6114.231901	0.509729766	361.9377429	5.803342119	13.43936499	3.589619567	12.38976373	0.256833326	12752.3432	7.791530368	13.06968157	21.45357962	9081.352019	0.292004757	1.83972861	0.021782877	7086.20646	1.858848859	3.752498933	0.059050088	5504.255355	53.00158269	0.553679367	0.472522774	2428.901962	0.655128832	0.327378139	1643.09005	0.710405216	0.781383191	0.877651107	0.964316253	439.0398276	1183.889077	67895.0014	34912.40704	20213.81659
75	3.894367582	12179.4401	30	18.10149278	9.065035929	17.0144177	10	2	5906963.595	7.227480607	0.658500492	1.09361755	5651.866409	0.528703982	362.9049192	5.532324977	12.00099642	5.12687172	14.11214787	0.161646087	16739.06178	5.521982208	14.53319934	17.91252587	7043.086197	0.895487349	1.779997653	0.013319142	6918.946734	1.9212383	4.820126367	0.066376624	6338.492763	42.42561699	0.605644344	0.521021232	2723.283304	0.50357614	0.81787094	1166.842094	0.452578193	0.762769287	0.831033377	0.76962569	442.4236112	1926.301074	71796.14727	45016.88387	15179.17483
76	3.60957982	9712.469473	30	19.02080453	7.549724678	17.01295805	10	2	6001185.299	7.357951359	0.743687116	0.529979213	6673.536343	0.563947034	350.8920381	4.861833493	13.3385141	5.749857325	13.65736626	0.270438483	12401.54832	4.143337229	12.09565135	19.64414102	8557.814327	0.988795814	2.254358521	0.020091993	6695.793125	2.626524667	3.586957614	0.09905908	5387.702119	44.10569357	0.730189251	0.572233873	3360.060074	0.429029117	0.032382896	1330.847903	0.630299476	0.54110364	0.809393892	0.727992886	449.6279421	2682.92936	69516.73619	36995.73451	20091.26507
77	2.487929514	13825.58272	30	16.80434605	6.188085585	18.91327197	10	2	4664807.715	6.029129489	0.596370744	0.737849937	5484.599118	0.457605968	334.2772104	4.68319739	13.31766762	5.754244024	10.0842853	0.270531025	16046.72578	5.464130307	13.50556502	21.83358837	8461.503874	0.610243467	2.106805338	0.044500306	8108.982995	2.287544207	4.137637155	0.090342344	5725.246213	48.96153553	0.923809679	0.26537479	2542.519266	0.514151798	0.642922855	1073.014332	0.50177177	0.900353041	0.87077166	0.873239577	448.5143189	2231.843554	52735.40824	29809.6972	11628.72024
78	5.242661388	11200.44737	30	14.70365474	4.853863934	18.12200072	10	2	6330686.727	7.737474802	0.713313899	0.779847027	5969.90447	0.461015529	370.2489484	5.00892183	12.35005833	4.5467465	11.37715903	0.258778036	17520.49237	7.458524503	13.44205855	22.11715134	9743.42375	1.467541528	2.42465981	0.021822185	7974.337399	1.743368755	5.050215687	0.090396729	5997.054135	56.81017144	0.432893188	0.435205413	3018.689029	0.338600144	0.529756553	1836.152315	0.544894675	0.649672798	0.811863697	0.841759128	307.9248352	2180.800782	79608.24132	37311.50547	17154.87541
79	2.308036003	12071.21348	30	21.22150165	7.169851232	15.88142987	10	2	6622533.295	7.905039379	0.702431699	0.419231565	6397.525015	0.504033353	367.9123054	6.693845504	13.70294621	5.654634683	12.45007903	0.246295734	16912.14783	11.29504997	12.88361802	21.34142707	8166.441609	1.044085353	2.274727443	0.036607609	6366.333713	3.304058445	4.191801917	0.078972419	5949.662989	49.2352737	1.112979497	0.44165627	2455.173489	0.492551045	0.60606711	529.113715	0.670663657	0.75864525	0.889235352	0.880882907	377.0495888	1571.698124	59993.47563	54243.18215	10544.90464
80	3.246919336	13441.40707	30	14.21615877	6.67273948	19.21417587	10	2	6079029.372	7.540873674	0.552271531	0.681784869	6008.354738	0.530794373	390.5603028	6.259798286	11.55675893	3.961874147	15.42902264	0.19926258	12019.30244	6.686548736	13.88318496	22.72572825	7899.45692	1.306423123	2.737855315	0.029157295	6485.700703	2.208155596	4.842128894	0.055921002	5917.882385	34.05053074	0.814187861	0.385153271	2606.270303	0.806134155	0.437736184	390.0138644	0.615327199	0.447715074	0.836208038	0.806633962	566.9462758	641.8112182	67439.15547	42030.9902	14568.83349
81	3.158490454	13955.44004	30	19.16440359	7.744251699	18.35749997	10	2	5768564.761	4.82459619	0.747034901	1.163062311	6678.590762	0.515318208	327.4814967	7.272580961	12.50519978	4.460446215	12.56700751	0.230495459	14884.57728	6.967485819	14.12126279	20.91244808	7652.008036	1.053218871	2.036773628	0.048641701	6888.674345	2.050743788	4.864518446	0.095356765	4939.979263	46.98571967	0.37196654	0.398869856	1942.420182	0.594322916	0.525105034	93.94900799	0.421265909	0.443088556	0.90054209	0.766015997	474.1282589	2450.716596	74169.17011	41127.49144	13148.43784
82	4.055627021	10207.80297	30	14.28998777	8.192773065	18.54860006	10	2	5636165.015	4.853676291	0.541544585	0.337448758	5275.312845	0.499528088	363.3538938	5.484120718	10.85586062	2.98031865	13.87487884	0.250884077	16729.78798	9.198971808	13.38180211	23.77484469	8264.671169	1.381848539	2.697615296	0.009044369	7698.804087	2.756834272	3.879859364	0.058480645	5514.834297	49.51355393	0.887304979	0.460817757	2613.593404	0.299473011	0.492525756	1873.96284	0.661298424	0.618007267	0.839672954	0.898180251	577.858493	2041.254552	66587.75381	38696.37965	16411.72578
83	2.954502665	9940.898093	30	12.99555865	6.33767046	17.26695832	10	2	4283260.055	6.738439126	0.708468396	0.77332488	7616.529047	0.504093384	348.9725298	5.593626225	10.19257134	5.187272445	12.11846868	0.207074416	17419.15331	6.480348346	14.3019603	20.54092663	8824.790492	0.941876441	2.408585662	0.036719013	6710.392674	2.064153655	3.61857359	0.078661881	6171.993899	52.63335516	0.622246552	0.383799771	2214.994119	0.754771961	0.484902218	1209.831498	0.477300079	0.625153404	0.824708056	0.938453988	439.4491941	611.9955795	49982.93573	39052.02601	21723.27156
84	3.124679015	10841.13057	30	18.06015007	7.64453175	17.96479544	10	2	5835982.941	4.497223805	0.859224208	0.501540975	4996.988079	0.506962527	369.5243001	4.493028816	9.600965395	4.86565688	10.51767069	0.176079774	14604.93221	6.576860201	12.84977003	21.1017114	7040.698063	0.784148945	1.963650435	0.031435114	7000.160727	2.089566723	3.673736054	0.092710578	6352.793522	37.40004303	0.847056455	0.27578251	2286.622313	0.361316125	0.482346995	1965.912742	0.656569647	0.680940934	0.795730825	0.897473093	829.4408281	2388.492896	64299.30823	39087.09943	16440.5566
85	4.140764301	10216.52472	30	15.83040723	10.0887659	17.68187554	10	2	5684941.872	7.146985922	0.920448375	0.724087795	5628.279823	0.448723239	376.5881297	5.345714025	13.22751957	5.31751167	10.54691915	0.250351881	8791.708451	7.94189734	14.66010302	20.74702571	8513.308734	1.023626155	2.79745066	0.045327687	7374.259819	2.732021947	4.868392302	0.065356631	5920.000382	47.39408093	0.857425187	0.313980105	3229.585573	0.603764879	0.903440409	329.8586689	0.58264521	0.619344712	0.902525762	0.818510218	483.989227	1682.697525	60141.88715	34151.16943	17096.04898
86	2.861396044	12751.67466	30	14.07996666	3.812100749	17.92160499	10	2	5510546.939	7.645847591	0.714705034	0.796823952	5929.269392	0.487866958	366.2500233	5.408941413	15.72572776	6.33780288	14.12319285	0.197478192	17366.31502	7.632622322	13.10384973	23.05331705	9013.341143	1.27908464	1.975934763	0.034542963	6681.460712	2.915158245	4.824539525	0.060493616	6623.143689	50.01863117	0.605529741	0.526394231	3136.471294	0.368575397	0.694977267	524.6657746	0.517424654	0.659817759	0.810977495	0.798838606	330.6336531	945.4607555	57617.19077	28792.5974	12998.01648
87	4.813679822	10181.72097	30	13.30747767	9.192329815	16.22814648	10	2	5612222.683	4.871445371	0.779878729	0.76105812	5203.524601	0.524620996	397.7603609	5.330584841	14.55928659	4.783519877	13.01830686	0.206477013	18112.29678	8.173302708	13.07098454	22.59076362	8386.310887	0.798734424	2.054775186	0.023283603	6316.97545	2.473437388	4.771388979	0.059672348	6351.779602	48.33746417	0.617407323	0.479308572	2585.053249	0.874300081	0.368829302	1163.722585	0.543709069	0.652285954	0.854155096	0.971959634	906.4454136	2276.215909	61907.13294	46629.1357	10938.65537
88	3.712372017	10598.06718	30	16.79742736	5.663633331	15.40452079	10	2	5250296.994	7.443565894	0.981285235	0.593838084	5209.586757	0.609074921	374.6428458	4.095315952	12.79193448	4.382684423	12.77204075	0.178783626	16661.22983	5.081191053	12.92823673	21.59497191	9870.795153	0.986482839	2.809675159	0.020913905	7238.6185	2.183996197	4.004361893	0.069506331	5563.14506	54.0500944	0.559746891	0.588617839	3244.904976	0.350954438	0.152506643	1716.574259	0.595922292	0.785815689	0.867574554	0.814310419	333.6711897	605.8734012	47355.83164	54843.04642	9334.555457
89	3.749379109	12740.03527	30	14.67050807	8.462526076	17.2149391	10	2	6253481.695	4.743481546	0.830860997	0.940189975	4766.485975	0.514232935	390.4930404	5.647483958	10.1192394	5.147392896	14.56310611	0.190118702	17654.72854	9.371946946	12.98157502	21.05905473	7080.518505	0.675390326	1.666089106	0.028239229	7533.29594	2.255698852	4.463940545	0.081671934	6510.084604	51.05090386	0.819171827	0.358675952	2955.043005	0.620048348	0.786051022	943.0537164	0.664329259	0.687842939	0.84254769	0.891269666	185.9218317	2302.768381	62567.65897	44920.77608	18924.45038
90	3.824881406	9426.117416	30	17.98052279	8.433419596	19.06848114	10	2	4970799.034	6.787189505	0.587147621	0.729470647	6314.506916	0.464446821	363.2668952	5.323468968	13.17150434	5.728705018	10.63078434	0.162223645	15753.91404	5.784225951	11.7865965	21.36919004	9014.46669	0.845782928	1.957233481	0.044627172	7247.241924	2.718467812	3.983849618	0.086733795	5440.133247	53.15934574	0.662466635	0.360844827	2586.053013	0.496337006	0.794933409	835.2172975	0.417052057	0.69622444	0.834372605	0.907597995	653.4526377	1593.447528	61555.9268	41852.49957	11350.40048
91	1.948474446	14605.71158	30	15.11823472	7.417232877	15.64646798	10	2	5124112.496	5.502424883	1.052813502	0.593789315	6037.336021	0.385496339	406.115554	5.025414306	13.4429536	4.169655297	14.10023961	0.227855256	15760.55654	7.196670743	14.53431217	21.0832947	11254.56153	1.010393995	2.295766262	0.035853149	7262.03677	1.501570127	4.737426288	0.073101129	5497.117413	53.65738959	0.580527332	0.2509092	2323.033561	0.489894003	0.877107236	1038.353002	0.620508709	0.669804869	0.891106545	0.961131865	540.7399478	2007.804457	60237.37231	39867.3904	14714.1934
92	4.985801818	7985.713625	30	15.07374445	9.001391072	15.98167264	10	2	6585329.079	7.618550929	0.954617338	0.752906661	5342.982435	0.495587912	393.6100444	4.225767985	10.3445026	4.357080321	14.05606948	0.259871758	18808.40735	7.259829999	15.13984554	21.39533836	9545.403509	0.789445168	0.958608398	0.030468067	6947.340619	1.953436823	4.82270058	0.062157966	5449.866134	58.53265991	0.719493049	0.372293669	2660.348448	0.638667244	0.337009359	1568.623681	0.685718741	0.630286169	0.880980545	0.879869056	465.7441068	2398.89006	63605.10268	28475.96219	12704.02051
93	3.373787196	11318.51207	30	16.63965361	7.981908504	18.76940915	10	2	5279691.121	6.386217847	0.724557876	0.816325217	4894.782643	0.484236136	390.5688995	6.713577823	11.91599224	4.137649531	11.87851685	0.205957014	11774.81933	5.764208027	14.11786456	18.12421921	8913.137148	0.466386261	1.48871523	0.034288889	7586.554541	1.928230843	4.320483018	0.073667548	5121.195423	55.67911691	0.708150869	0.183293437	2838.117526	0.698594277	0.817365949	1136.176984	0.370982413	0.675874844	0.843946381	0.954594314	568.4661395	1631.986267	80380.52302	55013.08333	15223.9543
94	3.068912183	10633.50901	30	10.74848872	10.00515878	18.32166126	10	2	5141045.835	5.418194658	0.649795777	0.632401342	6374.944251	0.564963108	385.8939449	6.120889818	14.92435571	5.888585106	14.42594394	0.204166892	19264.67525	6.33775788	13.66822453	16.44810122	7211.541469	1.142083945	2.589382872	0.015273877	6997.433599	2.779065456	4.493761172	0.064863223	4996.773846	39.85018248	0.556626731	0.14793129	2859.291567	0.530755687	0.269512182	1486.474721	0.350422045	0.768362766	0.823057569	0.781133574	485.601771	2101.40333	88831.67539	41114.80382	19008.77971
95	3.460634964	13271.96717	30	14.66103866	8.263835157	17.16748185	10	2	5062505.822	5.337389888	0.987229036	0.91413127	7174.61525	0.58489806	391.4216094	7.845523414	11.35477333	3.282081737	15.61498257	0.34257262	10422.28347	9.670268507	13.08445825	22.21074402	6715.151	0.777716128	3.135944455	0.026905586	7561.587318	2.237694033	4.984323487	0.091627261	5322.137603	50.13613136	0.639389664	0.504071524	2461.520622	0.16182431	0.415391682	1102.509923	0.300553641	0.563855238	0.871728448	0.891499569	708.9837724	3295.688409	58796.29935	35637.449	21643.47807
96	4.293207053	6081.524021	30	13.09566869	5.960711445	18.04648298	10	2	6381559.758	4.104125053	0.650342836	0.490425901	7618.275994	0.441184804	365.5394462	7.487268217	14.7097843	3.787273097	11.20164921	0.218363206	13714.8556	8.271042922	12.55422245	21.26668494	8864.978531	0.859211805	2.301829318	0.036261097	6860.261625	2.515313753	3.688656947	0.042152664	5310.259384	56.46114967	0.776552814	0.228861535	2986.746022	0.561243671	0.673837207	1319.291354	0.534205195	0.526675064	0.84823119	0.941609588	558.8880239	2449.726609	65611.57196	43517.18832	15124.89029
97	4.904532286	8020.529287	30	20.21906744	9.461069951	19.40361625	10	2	5137145.374	8.473099893	0.738413312	0.539763571	5710.40946	0.517613906	365.495603	4.489774987	14.16127352	5.874717121	13.10590016	0.283500215	14264.19944	5.325345085	13.22830861	21.08266372	7919.381409	1.207659817	2.180428486	0.009068252	8122.309227	3.160453204	4.46028753	0.081393793	5978.087479	41.95220969	0.655472538	0.421343231	3430.729641	0.498605925	0.513924407	653.5264074	0.375160715	0.634257577	0.899267439	0.87637282	793.7127855	2744.668365	69582.19612	33191.85882	14788.60898
98	3.599206991	13047.67205	30	16.07720449	10.17926557	14.46314724	10	2	5673327.71	5.730128508	0.652387743	0.193229531	6710.988301	0.563735111	377.1689919	5.310013929	12.98701588	3.735788621	15.20980447	0.193189589	13488.63409	7.632707026	14.11814763	18.86105236	5942.277085	0.959805165	2.422132322	0.04820908	6696.173867	2.785164211	3.874667645	0.049944763	5882.750195	55.79522611	0.95764423	0.481398141	2578.787842	0.641552767	0.612722531	1122.341395	0.466519573	0.576172305	0.865618357	0.724325669	513.1228109	847.7135621	76580.35396	38905.1326	14804.66135
99	3.684704035	9905.962163	30	13.44439876	7.659381778	19.27538652	10	2	5590136.809	6.491123298	0.758026195	0.758877016	5881.603205	0.560070644	353.2519079	5.464321208	11.24348892	3.901526228	10.96274437	0.221705104	19740.24623	7.239368614	12.73657427	20.0492874	8431.106472	1.119072568	2.9646133	0.050962883	6693.91751	2.594705315	3.969454423	0.081113227	6274.205033	49.86399472	0.730941083	0.527384969	3046.87444	0.458218534	0.447746828	747.2940393	0.375985462	0.726033614	0.830332471	0.830516954	512.2359662	1721.482855	53148.32554	47486.98304	13583.47619
100	2.919534953	12637.42369	30	16.53797314	7.543778274	17.93926247	10	2	5241147.236	7.818148321	0.779511873	0.33230883	6839.046307	0.435973605	370.0799589	6.964135508	14.90942447	3.948390556	13.65045542	0.185033488	13216.01927	10.48030238	12.74092753	22.50487708	8750.55152	0.531375458	2.416653845	0.03249521	6974.260443	2.635081707	4.676807014	0.104697321	6508.235703	50.10976166	0.66870238	0.304237487	2903.335867	0.555345355	0.605457203	928.8759646	0.556843121	0.824204102	0.798143507	0.777290623	750.3333504	1540.089145	61641.92615	51453.69852	13677.73315
101	4.215137631	13912.4953	30	13.74858925	6.930771043	14.83348674	10	2	5231434.232	4.048617343	0.647863884	0.741742663	6336.245057	0.587773392	373.3394713	4.494248364	12.42576614	4.281554061	10.38992857	0.28921583	14080.84412	8.383635242	13.56360502	22.58139965	7753.216957	0.85631159	2.438813342	0.028000514	6871.425809	1.556588515	4.02703688	0.096802206	6442.172437	57.80866563	0.651967652	0.295972285	2832.880793	0.486325452	0.45977487	995.5060062	0.456190723	0.68878834	0.881220187	0.755571846	474.5816726	2043.336492	63094.31628	41330.02532	16607.08084
102	3.834289985	11640.95134	30	14.42822434	7.317548212	15.95864521	10	2	4790554.438	5.974298095	0.701599866	0.924602043	3911.699485	0.507889826	378.3914041	4.696064909	11.60338354	5.87511265	12.81466471	0.26638034	18158.88264	5.462517282	14.36153255	19.46168625	9152.841314	1.002976959	1.82276078	0.010414305	7852.999984	2.323587855	4.099294365	0.08037828	5923.357381	48.39170929	0.444891082	0.555340208	2109.129033	0.507115105	0.224697373	991.5410552	0.673931495	0.41856774	0.811776789	0.887420075	685.9245689	2415.367489	73544.53834	32239.58278	20030.02513
103	3.745637658	9316.338257	30	13.47470654	8.620555506	20.2737644	10	2	5169006.413	5.009706835	0.638260785	0.217495798	5746.34566	0.457517048	359.7535244	5.187935776	13.89120037	4.792742859	12.99522967	0.231645539	9911.854135	6.884126681	13.9577769	17.82712693	8094.984109	1.046160169	2.07118492	0.031399773	7114.005304	2.397306184	3.79224205	0.072516642	5978.966974	43.41940775	0.743053447	0.413496609	2646.694382	0.578443742	0.120647052	889.2541994	0.670520862	0.715048226	0.826657892	0.896336265	408.5681182	1836.41969	77812.12337	35980.0465	14284.82882
104	3.355199152	13432.65289	30	21.54553619	9.204258944	16.25850286	10	2	6099460.818	6.166516643	0.693428579	0.583873495	6185.596975	0.522714415	370.4778509	3.778728874	13.63926745	5.106536868	11.77950466	0.260463638	11623.9127	7.881682449	13.7253636	20.85187874	8720.508449	1.207462692	2.308911427	0.042897615	7139.980472	1.909855782	3.795497915	0.071703693	6122.698495	49.19296372	0.56522567	0.716394768	2446.104543	0.739856899	0.495301611	1900.261686	0.601122809	0.656686591	0.846410208	0.857612198	303.7066758	2216.133253	63612.75163	36627.61202	14605.77935
105	3.416335767	11675.00951	30	15.7687366	5.989917323	16.47288169	10	2	4110959.222	6.46675653	0.690706486	0.40525013	6304.163318	0.565908337	373.8267569	5.88961801	11.47283657	4.443261732	11.98448288	0.221099822	8626.274925	6.300093517	12.81460904	23.11830383	8041.834728	0.754221414	2.778138539	0.016251305	6868.352526	1.748585789	3.97775961	0.093077834	5238.39126	40.38918492	0.732309674	0.533901506	2765.023911	0.779321591	0.624600819	1904.884294	0.502583446	0.794528563	0.880111329	0.821694739	366.2737729	1143.067115	76075.89168	41181.37496	14523.19425
106	2.067969083	13512.67634	30	12.01707735	7.970656889	14.79115959	10	2	4854333.135	5.609151363	0.750734166	0.242624916	6137.798564	0.4889224	346.7096167	4.978209006	13.55362121	5.077075481	14.05301173	0.190361762	15789.60058	8.381810079	13.04221494	20.42426867	9238.728573	0.349221216	1.694494668	0.030635631	7576.699635	2.242851232	4.449142	0.081269419	5668.757736	54.39510387	0.355191178	0.536042579	2912.172052	0.473006571	0.711902583	1418.031657	0.626329009	0.68199305	0.881364285	0.908324132	891.3965992	2653.635854	70328.67018	41931.23412	10778.32396
107	3.518312605	9282.639112	30	17.07019108	6.356983451	17.36211032	10	2	5178920.999	5.516390771	1.112267407	0.569481955	5239.992205	0.530161735	379.7047796	4.546644865	14.00311564	4.30165682	13.08121926	0.165474929	15392.33572	8.12493054	14.31154387	22.56180278	9615.563949	0.84422257	2.725933264	0.033852397	8016.89614	2.807617338	4.748212175	0.09221723	5619.462879	42.74644983	0.816762988	0.570326242	2367.394703	0.589315694	0.312260242	740.3342091	0.574239654	0.644479721	0.893701257	0.860689572	780.2851298	2941.644953	56762.17807	47656.18929	16262.74491
108	3.727299299	10554.20531	30	13.60154119	6.707385443	16.16217123	10	2	5424815.545	5.351564357	0.712466241	0.202193858	6387.493996	0.45257592	378.9646735	5.417737127	12.02399505	4.262075124	13.50971299	0.197261727	14416.60244	8.743748217	13.25997531	23.06606198	8444.613746	0.712769496	2.12753066	0.051395857	7330.379811	2.394118815	5.125915429	0.067014183	5821.749115	49.69862547	0.735554125	0.085383554	2445.794853	0.211694108	0.417146381	1069.665549	0.652648179	0.733896844	0.806991305	0.873296507	244.4941898	2048.862004	59466.85473	45109.18811	13157.10939
109	3.535294746	10682.4988	30	14.67934145	9.420974963	19.02565269	10	2	5656893.119	4.493931257	0.820320749	0.529660459	4615.007101	0.527336587	366.0628866	4.187407094	12.59598687	5.84302169	11.62743028	0.20897051	16382.71154	7.072265626	13.8228034	20.06860137	7047.023082	1.04631582	2.290843951	0.037731958	7109.167365	1.846023562	4.326498286	0.093887144	5697.731122	47.83465269	0.665746304	0.360595199	2608.338195	0.51778786	0.193128903	1658.175932	0.633921602	0.665634483	0.855527466	0.774536406	486.3818293	1577.841107	70749.40577	52685.53245	14019.75953
110	4.314111098	11283.38468	30	12.29745783	7.800691198	15.23566657	10	2	5588330.539	4.162743523	0.835286021	0.791424885	6901.790639	0.435764588	409.7455632	7.022102865	13.27520447	4.488538826	14.40191973	0.269691911	15824.41012	8.796848868	12.66570001	19.52882718	9720.117453	1.496389781	2.963052694	0.023064207	7456.729	3.204539922	4.717041929	0.069911365	5709.507694	55.70079212	0.742642003	0.275931943	2598.399285	0.415873848	0.526784657	1031.734719	0.546076979	0.690265662	0.848205067	0.789563549	737.5895574	2524.940666	60326.73013	52176.51526	9584.393661
111	3.838470689	7638.569573	30	12.26833019	9.931694658	15.86779044	10	2	5731916.505	6.76410532	0.667760953	0.776644571	5553.492303	0.479832378	397.8214912	4.240756242	11.44322341	5.036190353	16.1753475	0.254175063	13138.84817	6.404966792	11.32091434	21.80410507	8286.668726	1.195138316	2.389435385	0.035269266	7119.931998	2.517704465	4.084284837	0.044137563	5805.769141	50.30979305	0.473155975	0.441407572	2635.667022	0.416210887	0.802304821	1117.990489	0.44702727	0.715537805	0.851474927	0.896868595	760.9912819	2217.557256	78569.87969	35726.25747	17325.2841
112	3.515813766	10037.89811	30	18.9423397	7.527845025	18.28494789	10	2	5861106.891	7.693852613	0.730899367	0.860806756	5619.172831	0.557277729	393.4011717	6.34030589	12.10625648	5.834368432	12.86529311	0.220821611	16683.17654	5.452075215	14.18426325	21.30777135	8565.476853	0.43682441	2.06790629	0.008944774	7000.769233	2.150164714	4.524502413	0.076467821	5919.42054	53.98225171	0.847437727	0.186294942	1976.537439	0.507653595	0.269328855	582.3756739	0.377508853	0.538726357	0.828038699	0.7675277	618.0725463	1507.42035	60036.1752	43966.90552	16761.04789
113	2.468386805	14829.38017	30	9.758683036	5.813179861	16.77648952	10	2	6022266.057	5.806546171	0.59397924	0.551819522	5366.298477	0.556657356	367.5741476	5.48046876	12.15721559	4.684002928	11.2815485	0.245304652	12532.83203	6.823991891	13.47251824	23.80756142	8560.45612	1.154638295	2.934285076	0.026240548	7879.26069	2.254183558	4.707921461	0.077445927	5242.828756	56.28763478	0.712883652	0.316781167	3114.077034	0.456301529	0.832393849	1102.641121	0.526520894	0.623741491	0.866450146	0.894980919	527.8081567	1904.122961	48230.89156	39618.3157	12931.90854
114	5.517020746	7576.929441	30	15.38189818	5.815851836	20.60122449	10	2	4685409.763	7.153597792	0.707871272	0.940087192	4807.763573	0.406007215	374.6617107	6.468490045	11.68941167	3.046371262	10.1679816	0.25713702	15236.71752	6.114248605	14.70639864	19.76952529	6949.514276	0.387324503	1.721436222	0.027003374	7262.553497	1.766824673	3.911478508	0.078974979	5631.738568	51.42058468	0.500803489	0.208422341	1588.761749	0.533928656	0.145640552	2615.120825	0.693423315	0.527548565	0.854825725	0.856589116	589.1454982	1668.550038	66996.12299	45646.03978	20657.74574
115	2.798758893	13617.66291	30	16.60854751	9.793326998	17.94254377	10	2	5667368.325	4.691507861	0.70354397	0.574130233	5476.348394	0.522520701	391.9396851	6.139851648	14.07627979	4.280964021	15.61982782	0.314372362	20810.67706	5.521067742	13.74061291	21.30014021	8133.251118	1.531807459	2.176048667	0.030686764	7617.504245	2.472634435	4.135490859	0.082881312	5771.956668	38.86479092	0.70170536	0.360358721	1810.958021	0.289190267	0.654518073	845.7796138	0.305572792	0.748651668	0.824547199	0.775395911	521.7627971	756.356172	59566.19159	34766.87822	13597.84835
116	5.255841765	9201.141628	30	12.41285423	7.331952432	20.25841341	10	2	5398062.048	6.95423828	0.869189704	0.772460586	7481.147351	0.43276212	400.173502	6.525528284	11.94482216	3.740158681	13.87827777	0.232324606	14914.68119	10.29939864	13.19167276	22.44042427	8577.873824	1.065158083	2.258700552	0.002243777	6771.02037	1.961052251	4.296840032	0.073838574	6204.141464	37.78692131	0.780069792	0.340274288	2525.764467	0.791515461	0.412967045	1529.330935	0.450203596	0.669110935	0.807516853	0.757728724	591.3976654	1945.164459	64966.66216	40191.4594	8181.825301
117	5.12588177	7859.886037	30	11.65139757	8.375115777	16.07143582	10	2	5133760.956	4.37394818	0.655699593	0.338917566	4849.791454	0.509156401	347.5637842	5.981761504	13.24133393	4.126894605	14.90527096	0.301275984	16033.41045	6.905072835	12.90298686	20.10383498	6661.004976	1.133858252	2.998514302	0.022535197	6723.074288	2.140646993	3.96272909	0.0764478	5496.514009	50.75059891	0.629749324	0.196917156	2358.406877	0.681344543	0.682257424	629.4014368	0.609839685	0.622495623	0.793922797	0.726200725	417.457727	1965.974236	69236.79821	42538.41637	14691.12191
118	4.064115779	13069.86538	30	10.15145099	8.604133921	16.91408893	10	2	4982007.513	7.50086228	0.747318471	0.469343345	6254.346011	0.470423211	378.7957766	4.05873764	9.786901715	4.475005902	10.75411001	0.22234065	20144.75867	9.40819236	14.2425201	21.21424312	8997.016693	0.715054441	2.914244691	0.034391852	7323.227796	2.225229082	3.987223531	0.075844835	6213.850387	52.14738815	0.527201472	0.394848528	3258.222909	0.705344698	0.841400506	563.884265	0.493839196	0.568805001	0.848565986	0.910269793	423.163402	2152.437025	72287.09828	35012.52133	13599.93503
119	2.755004775	10951.3034	30	15.76932315	7.341961982	16.68159818	10	2	6340532.778	6.839432865	0.701039848	0.536534256	6290.15838	0.626490513	366.0369615	3.72646428	12.47039758	3.945601977	14.26542171	0.26662436	16164.11317	7.223713684	13.67520256	23.28813291	7983.650183	1.069674971	1.914869231	0.038820953	6536.701774	2.395967727	4.434195948	0.068125572	5651.660127	64.53977973	0.58023849	0.412625122	2912.286144	0.562327198	0.346213156	762.0048063	0.740054947	0.696388271	0.845317022	0.774847031	408.5362235	2956.807745	68897.53015	38955.36162	12546.68232
120	1.650069094	13117.02757	30	17.59155205	6.207644622	15.91803254	10	2	5951885.373	6.64273559	0.774346961	0.589807189	6324.797533	0.420294599	369.615623	6.796134908	14.60463149	3.393599165	9.411383975	0.136244683	13903.26864	7.243808777	14.5866138	20.33588754	8180.989003	1.247296171	1.988557962	0.026247947	7468.635007	2.36236552	4.935505738	0.081641472	5186.145281	45.45214878	0.809242012	0.1887376	3121.348591	0.633742895	0.544926145	391.2575575	0.493728209	0.502412867	0.865049481	0.879954234	565.4548953	2646.110378	75222.44774	46192.38623	16159.23485
121	3.531147508	13508.10492	30	13.91058317	6.82999318	17.52626235	10	2	5614591.195	6.00064783	0.638059875	0.677790496	5731.470223	0.384215567	364.7550649	4.537983854	14.02106594	3.435963401	10.95214792	0.163696454	17412.52546	7.920882472	12.05615427	21.50076304	8649.383264	1.049376089	2.366015923	0.025932515	7476.879721	2.357087743	4.819772169	0.062991302	5354.843162	43.4668349	0.656942184	0.374334868	2303.880006	0.415859748	0.416672853	1457.168895	0.444114216	0.776624208	0.828163417	0.730095895	573.0131411	998.0634109	81554.66096	44347.44706	10270.71014
122	3.771268957	10202.83089	30	17.37044176	6.907186498	19.37728115	10	2	5201097.988	4.830966945	0.698781559	0.725525833	6485.249932	0.489847233	389.7897907	5.998450242	10.8104422	6.272573752	14.2692032	0.242862157	19237.15729	4.724555557	12.18657328	21.12656264	8757.415133	0.988897537	1.413518591	0.044403149	6612.317321	2.298616261	4.841237312	0.063312501	6353.954416	45.50334964	0.710858154	0.374164571	2403.527081	0.329941439	0.890714519	1407.535669	0.383154905	0.746020598	0.859556822	0.768845468	507.5794156	1848.593316	73455.96278	38782.4514	21173.59062
123	1.870939921	14467.98779	30	12.67685457	9.534445956	15.80646945	10	2	6348784.78	5.950958443	0.794216756	0.758292531	5487.376969	0.581577691	399.1140594	4.543839502	13.8405401	3.563178966	11.30385382	0.236608615	8441.626137	6.710141657	12.81003102	18.97289856	9438.999776	0.816765763	1.803978562	0.007647449	7008.647401	2.497801447	4.404422303	0.067926757	5403.3765	55.13827179	0.550881667	0.469594936	3121.776593	0.74519995	0.633218588	1719.615797	0.577821073	0.664876917	0.796113469	0.980478852	479.3539971	2588.393898	61317.4053	34124.20252	15572.60982
124	3.349076962	14294.99442	30	14.86655361	5.720180918	18.33256095	10	2	5552363.967	5.204620907	0.693639527	0.333872359	5775.369362	0.44001615	362.5085902	5.895673801	13.94692805	4.799061655	13.40005631	0.255835035	18159.5522	5.646599122	14.19364068	21.69847946	8776.851864	1.216941142	2.465158631	0.035385344	7366.133264	1.712043806	4.434822762	0.068168582	5950.745627	51.55015173	0.584899083	0.447447576	3210.945766	0.395290598	0.586735194	1039.734615	0.731446229	0.64776082	0.802990351	0.793039557	433.7989729	1670.270497	53100.22686	39868.68557	12291.15003
125	3.277788884	9715.854724	30	7.227574555	5.623326331	18.97549711	10	2	5516737.671	5.517772183	0.994307334	0.48783292	5471.1176	0.466518767	359.8474484	4.429264821	12.99627858	3.793195897	12.76296176	0.193228803	11659.91488	8.247788423	12.2406331	21.76073912	7666.583341	1.16941228	2.672310977	0.038778841	6905.331685	2.746057254	3.914023221	0.057430637	5595.430035	50.43845982	0.727091498	0.219525035	3191.837764	0.780532943	0.255967578	1691.071463	0.718275898	0.659392967	0.825464736	0.830511202	755.3650909	1493.476649	79666.51574	41860.688	13299.07646
126	1.509595144	14432.82691	30	15.20628083	4.011364841	15.25780065	10	2	6185345.351	6.910290855	0.679719141	0.602872767	6401.061363	0.574368689	360.8634233	6.592001482	13.1083014	4.639310248	12.05038278	0.225605531	15721.51811	8.15432857	12.35802522	23.11788763	11362.27288	0.834660139	1.71654858	0.030887599	7042.326801	1.727933732	4.83817108	0.066096723	5572.201187	54.24045494	0.63939589	0.248931002	2704.334427	0.571743651	0.724883308	1573.000973	0.419195947	0.53759519	0.83592792	0.827241298	547.4633495	2125.128946	48058.03475	42889.35501	15231.11475
127	4.035961805	12396.54751	30	17.10532408	8.060254466	16.77945321	10	2	5771110.872	4.936711023	1.065012579	0.880411191	6117.796126	0.562653183	349.4391459	4.701257236	14.54081166	3.71345861	10.51999048	0.195913459	15964.61082	5.43404551	13.4966417	21.38287179	9156.030312	1.019935249	2.159624489	0.032934676	7489.062556	2.122797082	4.728886826	0.069869621	6065.670767	51.17315896	0.831972658	0.54315659	2520.494592	0.705882528	0.479155272	73.88576633	0.618024219	0.744562783	0.866220735	0.92503602	711.5762953	1454.851285	65187.32201	33280.4037	17633.07108
128	3.793228265	11489.75621	30	12.55922344	8.469064559	15.93623672	10	2	5341157.698	7.111531326	0.565071273	0.634410155	6123.738551	0.470030276	402.354347	4.867575889	14.13182542	4.182378102	14.97497754	0.234932497	14530.75442	12.2523072	12.74983767	18.89317641	7866.267752	1.127459574	2.99109184	0.026923481	8342.277565	2.887071277	4.333738977	0.095907012	5785.965142	56.25543451	0.842211662	0.559347388	2966.379666	0.601213918	0.30891294	2358.166619	0.327601319	0.574346157	0.863837464	0.840188318	394.2393272	2518.84277	65800.99583	35613.78328	19522.41364
129	5.156511567	8146.644471	30	18.54557421	4.960579571	18.08765108	10	2	5949880.622	4.930450017	0.974638064	0.833430417	6442.868924	0.566370523	351.2804481	6.368186499	12.33018769	5.544739153	9.225811761	0.254539501	14472.48058	6.602103652	13.7908537	19.73583328	7204.602612	0.53456281	2.347096639	0.047274066	7253.742455	2.551957848	4.26871984	0.058210768	5293.071024	46.98876905	0.882956762	0.48545941	3002.900364	0.617372264	0.625941587	1210.301067	0.648988816	0.732894523	0.807569989	0.817334183	426.1551796	1596.801711	61736.22681	38851.05813	12862.35431
130	3.312601314	13523.53822	30	11.6831068	5.9382859	17.53260119	10	2	5633842.162	5.895342589	0.75067053	0.888152883	5867.532761	0.487508334	373.0491353	5.53123995	14.43552547	3.766310143	15.42690622	0.290200757	16015.8291	4.658025895	13.86594075	22.92521243	8705.56483	1.248784318	2.445209968	0.043430283	6796.878868	2.302647085	4.717436221	0.076011572	6285.111622	42.23977743	0.561662043	0.254022621	3232.272118	0.572935	0.525912676	1398.262377	0.593064059	0.57911488	0.827576621	0.75843298	680.80073	1622.770305	73856.04255	24208.48211	19013.41093
131	1.866127034	14741.84684	30	14.65105546	6.59000804	17.20734403	10	2	5176031.901	4.443444665	0.888302521	0.165535364	5013.102097	0.536089588	426.8906882	5.268391937	12.38780955	2.918119226	15.86241754	0.268094957	21352.05732	5.400087418	12.68199019	19.98355143	9882.507226	0.902439013	1.844670718	0.021331614	6484.374278	1.792541464	4.926923315	0.070147765	5452.548061	51.84576562	0.769064271	0.377973751	2583.355714	0.574597297	0.654209191	1246.900254	0.671275718	0.75561833	0.90888226	0.842937293	445.761797	2573.767698	60457.09709	38616.83346	22461.54811
132	4.222618011	10423.47408	30	19.41784139	8.773223678	16.62079286	10	2	5838196.252	6.124466771	0.812360543	0.787374247	5076.646762	0.521954568	401.6841463	6.023884355	15.29187797	3.024883627	13.11040662	0.227358056	10866.5849	8.443024181	12.30423841	24.83683075	8488.901559	1.172383265	3.581056848	0.030597163	6868.895725	2.679529555	4.952650064	0.086596452	5643.814301	43.61255808	1.016160505	0.372635576	2900.959822	0.55029135	0.249183414	1226.861617	0.658889187	0.653552973	0.870495774	0.923674499	636.6270992	2293.001311	73331.08005	41749.48803	12652.01389
133	2.822834298	12543.00839	30	18.85905159	6.836911534	16.17666442	10	2	5672972.314	4.554203619	0.902842871	0.927346885	5915.462589	0.517387731	370.6503854	4.565361315	12.78294585	6.247416866	13.6539431	0.23519489	18122.74531	5.786679261	13.35133113	19.8334404	9006.07202	0.793995973	2.102540716	0.035537903	7709.577296	3.145261224	4.075293699	0.065175881	6200.587881	46.97684278	0.677475204	0.528721531	3122.025722	0.579596658	0.991549278	1409.560173	0.51466878	0.74222098	0.856806792	0.798266225	550.3439861	1945.779573	58238.47886	28806.30405	15292.55868
134	2.578597442	10541.07674	30	15.54490273	8.289241491	17.47300405	10	2	5584818.317	6.444502819	0.609778669	0.805225606	6231.308957	0.586147824	381.7170792	4.412356409	13.45205075	5.658132857	13.19361033	0.200071372	9549.444791	7.168056724	13.55339186	21.15783298	9701.673164	0.94150603	3.128113943	0.025367294	7628.637379	2.329759285	4.506294034	0.072275212	5906.919157	46.43054893	0.636520384	0.409352505	1958.183008	0.588030065	0.584449918	1056.058447	0.560067615	0.718509114	0.868271262	0.702194228	703.0220262	749.1661156	70465.95974	41909.44664	18101.19477
135	3.395729547	10723.33641	30	19.042881	7.625215517	15.63443047	10	2	5303064.461	5.031334657	0.807232223	0.866926471	4866.661168	0.610630675	400.3252737	5.031245534	11.73408424	3.328877964	9.961887409	0.304727112	9195.045842	8.504889156	15.03319181	23.66802512	6452.346778	1.199933465	3.199017284	0.03005251	7313.74139	2.082238714	3.450081887	0.096426422	5937.719019	46.45110432	0.672379448	0.440950959	3039.980294	0.675567605	0.297947709	512.5273256	0.568351286	0.580604246	0.854865572	0.872511909	249.1324454	2735.192389	72408.86819	40749.46834	15818.88465
136	4.108979975	11789.12848	30	17.49442472	7.668953139	18.21808145	10	2	4610360.024	6.992012454	0.710062689	0.53775899	5825.708225	0.532004818	380.8083703	6.305427749	14.23784555	4.802916503	11.31456408	0.261129029	14949.72849	6.53166671	13.68903958	21.4680513	7531.217712	1.099443864	2.185667901	0.034385273	6258.840884	1.330208894	4.864868391	0.064691641	5652.688074	50.05007228	0.972706608	0.601313687	2119.407124	0.581288759	0.724397165	1476.101809	0.625967983	0.495289416	0.795101981	0.860498994	631.1730212	1142.656241	73618.82886	55297.41124	13328.94755
137	3.76834345	13273.91251	30	18.74213657	3.589292669	14.08738079	10	2	5099373.199	4.552032799	0.884456661	0.709033338	6852.96565	0.374159644	380.2096516	4.361852476	13.82620522	4.922536372	14.32943194	0.297890781	12495.65084	9.244651229	13.14893697	15.84036462	9611.892281	1.184612108	2.038770326	0.025421278	7953.051041	1.944875532	4.309443638	0.073242793	6024.783177	42.49952944	0.605366172	0.474452918	2510.908408	0.514867055	0.822255231	1785.515145	0.609322751	0.639576952	0.822039666	0.932362692	579.1947767	2261.496389	66380.22967	35457.97841	13402.88023
138	2.305197108	15172.5134	30	18.91679232	8.094444148	16.06553184	10	2	6341706.415	3.982616264	0.454149066	0.462838026	5839.177176	0.473974248	374.595923	5.641661345	13.62078709	3.721784803	14.4259271	0.269912979	13878.44417	7.192343079	13.37232914	21.19159037	7513.194644	1.047695727	2.867962642	0.031874614	7553.068857	2.493841741	3.391416997	0.061347194	5345.215292	54.51445135	0.739651025	0.110926374	3182.460919	0.457455854	0.585585117	1436.965262	0.40831646	0.622503414	0.844841035	0.840595863	508.5812757	2173.821704	65741.56532	49099.12747	15561.11944
139	4.587924829	9704.681058	30	9.879750159	6.941779136	18.26705701	10	2	5075684.084	6.813103459	0.515956179	0.770877941	6519.784903	0.480008139	366.5736502	4.196832515	15.15819563	4.627928952	10.57868389	0.13298317	15624.61829	6.519915573	12.48435684	23.59452924	8844.828689	0.013149375	1.372845266	0.033821205	7332.165411	2.067107363	4.954043796	0.086537175	5225.791922	41.46167135	0.739708737	0.393203031	2135.842876	0.541435239	0.612068009	1215.238204	0.536062591	0.647778347	0.890994515	0.885858193	468.9058363	2740.314477	69854.77984	39371.45134	14966.54533
140	2.790692295	15038.29126	30	11.78193088	7.111702631	16.78812211	10	2	4900088.856	4.830401314	0.972277457	0.428898507	6034.655357	0.403563449	386.6490054	6.721859407	14.75389032	4.851475346	13.2357712	0.283035911	15190.67774	8.034377236	14.21391678	23.72838773	7701.197362	0.95056163	2.485886394	0.055699959	7293.906086	2.094252525	4.408356029	0.07743238	5439.062525	45.75946338	0.671381111	0.317097546	3038.122413	0.534305311	0.369039921	431.1861664	0.51880502	0.516797918	0.868510213	0.924072895	483.2307944	2589.036691	75915.57763	43471.24365	13163.82532
141	2.92994841	11410.14854	30	14.30936499	6.584234885	18.32593387	10	2	6198478.712	7.307980613	0.952904133	0.966779789	4324.610798	0.4547945	404.5675852	4.495182522	10.22468875	3.057366986	14.84120859	0.230236389	11905.61999	7.02585992	13.90603124	21.16786221	8482.223132	0.76668793	2.628771443	0.032090509	7192.831391	2.321800018	3.566745304	0.080177161	5864.851756	43.03241672	0.744702254	0.451641218	2996.36571	0.814570873	0.595670737	1159.73184	0.660823179	0.757163811	0.848729577	0.892227169	733.180585	2265.248792	65733.71247	31309.15945	11966.117
142	3.002831529	13991.80983	30	13.22981938	6.378511362	15.56023431	10	2	5519768.838	5.390432651	0.74137503	0.924212301	6583.557634	0.610836486	401.9481692	4.341901024	12.68453045	4.298926846	11.31144325	0.269282276	17673.64394	9.498863685	13.27131679	18.92740334	9233.174279	0.7805774	3.303579143	0.022532106	7486.678502	2.673219577	4.989961763	0.067700089	5298.059563	44.94097196	0.706021193	0.427435637	2976.900231	0.442986167	0.876291421	972.6307535	0.514751162	0.371996482	0.857551198	0.76351517	398.8440066	1944.055891	71844.1155	50481.53331	10969.20888
143	3.235431382	13463.72083	30	11.3833691	6.767892811	17.13520273	10	2	5258154.539	6.948932032	0.827942809	0.858385861	5481.681288	0.58132168	383.5824001	6.354251665	12.25716656	4.366190571	10.24399784	0.283951404	18088.01457	7.378741204	12.53316717	19.4381372	8931.375815	0.761730009	2.467519806	0.014414949	7906.537117	1.850497537	3.390386732	0.071917479	5973.611921	54.9771735	0.50069312	0.508981179	2134.14223	0.578116908	0.341708468	1134.380201	0.486659692	0.573780459	0.830241149	0.782506697	224.3412042	1698.215732	75940.75891	40723.5999	15946.7693
144	2.420336389	13822.53045	30	12.56672523	6.734893551	17.20554054	10	2	5381658.089	5.674525411	0.814068398	0.407550421	5127.77378	0.543284676	386.9075018	4.80146029	11.94404741	4.61122034	14.21149989	0.133845785	16825.71028	6.679663049	13.80065215	21.18538708	8508.147046	1.170680512	2.239077609	0.022092897	7883.205375	3.000569228	4.068082401	0.055460194	6306.846997	37.39534842	0.912542493	0.481799795	3261.381856	0.657532785	0.432826346	1197.37271	0.558981832	0.616247715	0.821394127	0.817140933	715.9263054	1452.433734	59843.69869	30369.45948	14889.0796
145	3.151379276	12442.10887	30	15.31586048	10.11133428	16.50838886	10	2	5063795.954	6.760387089	0.76475298	1.048054757	7112.23883	0.598257282	387.1890131	6.402752278	13.95495161	5.209434196	12.06281815	0.263029525	16150.60823	7.873467119	14.31789543	21.00237229	9974.656484	0.917463627	1.784066966	0.031014389	6900.092711	2.480790939	4.173075005	0.04370283	5377.579271	48.33005061	0.897405913	0.611432417	2529.204809	0.547384044	0.692107749	1101.885495	0.628181854	0.702904513	0.846563564	0.940644847	629.3168729	2282.257575	71444.45071	33342.21841	16729.65026
146	4.728295687	7008.276943	30	10.03345681	8.930368182	19.22098064	10	2	6624180.054	8.217663772	0.635644958	0.75936511	4550.328255	0.382020529	373.7421668	5.38068049	12.3871595	2.812698101	13.01233482	0.246063166	14463.25662	6.542174779	13.78470396	22.23348629	7849.423758	1.131897202	2.328127257	0.036238027	8095.927328	2.669689276	3.877485792	0.067294243	5561.569365	51.55673857	0.832193661	0.344907531	2594.308649	0.75714464	0.848458975	1059.213628	0.537666969	0.584840493	0.838543432	0.746902505	479.2560496	2600.57842	51456.46148	43512.11925	15920.3878
147	3.51332515	12066.63853	30	13.05486674	7.848862352	16.74952304	10	2	5025321.536	4.444724326	0.886940689	0.616497788	6956.322142	0.484029856	387.4827294	4.291478489	13.59547769	4.509490488	11.12620717	0.184898959	17102.21255	7.87803526	13.95468976	20.06239428	7988.091245	1.093928755	2.627770243	0.030483978	7212.404975	2.924016908	4.445016424	0.113200986	5620.607918	42.59380503	0.782364139	0.522861794	2841.02211	0.577040838	0.664944181	973.3273194	0.480710408	0.748475864	0.828360953	0.798252155	690.7685964	1844.943677	74346.19332	27949.53706	19492.81693
148	2.786946389	12571.07927	30	12.58319544	8.220685364	19.48026536	10	2	5161063.688	5.708529427	0.597648064	0.540111242	6465.465297	0.51974622	373.9122322	4.22615821	12.96185628	3.647690003	10.74290657	0.229519356	10013.573	8.218657485	12.28758138	22.61324745	9167.741807	1.48188455	2.696201549	0.027422091	7235.524223	2.769121658	4.372162416	0.088737173	5176.258533	55.38120841	0.677528128	0.499210776	3026.003754	0.430999857	0.471056013	2049.514216	0.711817422	0.604978199	0.852578955	0.779342742	339.4881468	1788.873912	54229.18886	37299.46195	18586.71998
149	3.758167756	14711.47737	30	15.01951785	6.568430229	19.25488579	10	2	6287083.053	4.658447175	0.801874626	0.749744991	6577.620722	0.544391814	382.8833111	5.330976751	12.88674053	5.491376543	11.09850463	0.241374744	18288.44005	8.045851892	13.0333751	19.69442101	9000.326781	0.275306882	2.68494269	0.03778828	7458.219968	2.317324131	3.885019602	0.079618972	5362.994077	46.67553627	0.662960824	0.350869699	2122.047221	0.344728714	0.46217133	1700.880979	0.462536948	0.675689585	0.871405537	0.957094314	333.2891533	1355.785015	67953.2343	49819.22527	16872.45275
150	3.236495449	12486.24471	30	15.67753096	5.892571839	17.37925704	10	2	5434668.928	6.421471186	0.702945124	0.727431588	5529.578393	0.510955091	369.0128382	6.848476867	10.06968294	4.889646961	15.30701424	0.279153677	21038.63062	7.89218024	14.97621231	22.24590031	9685.053214	1.006865816	1.614681609	0.038328047	7776.401289	2.118862708	4.891487858	0.081801381	5652.482062	55.82547616	0.776257062	0.313158363	2728.977854	0.228245671	0.190385267	894.1526285	0.736705345	0.684126682	0.856244145	0.855586608	434.5951341	1558.072816	62256.06564	45228.19111	16077.24127
151	3.440185817	9687.920309	30	13.26510243	7.611103638	14.74868352	10	2	6443994.89	7.403121502	0.769187898	0.350573341	5956.279046	0.505755338	360.5998305	5.941266382	9.523512545	3.60486353	10.97869108	0.243999136	18744.91356	8.205909142	14.34346079	20.8072096	8710.502883	1.323822473	2.565605746	0.021669462	7413.957539	2.027040395	3.847199573	0.089925731	5561.759795	42.43597811	0.649055573	0.337436024	3154.911148	0.646585412	0.867855761	544.4070212	0.694783554	0.518217031	0.850068344	0.896016709	465.6621265	2159.489902	70409.38719	52422.23919	13365.36434
152	3.435934307	12280.5433	30	16.38232335	10.72601776	18.45772672	10	2	5056437.625	7.25457984	0.759564472	0.302466246	6265.607371	0.526246016	406.7188506	5.675097368	12.3553915	5.247069092	15.23994979	0.283323871	9127.816257	8.251506598	14.79973785	20.42130051	9194.282679	0.730817143	2.359471874	0.033811503	7369.734059	2.333271766	4.244705649	0.080372278	6398.910119	58.92728669	0.612752512	0.433656884	2251.648633	0.518916959	0.681787283	1290.803604	0.527742346	0.461119215	0.842052566	0.846044156	389.4728904	1799.085604	42488.19246	41373.81226	11371.464
153	3.501218519	12458.32351	30	14.37846453	7.806007221	17.12018959	10	2	5521643.001	7.770846264	0.758077771	0.334262957	5070.002089	0.592956661	373.5344293	6.531249026	13.54005256	4.669746765	16.80560858	0.217757006	17675.32931	5.803673381	13.11853167	19.96842216	7855.515527	1.00190429	1.908511822	0.037983166	7302.652236	2.28057995	4.704370003	0.028023846	5973.605812	57.27834002	0.543120989	0.408862873	2585.861774	0.447097648	0.125882802	1456.641913	0.467719167	0.457498968	0.891388566	0.765186412	587.5654118	1653.646153	70507.7259	43437.29602	14000.07258
154	3.48562764	11956.53155	30	16.95306333	8.99914578	18.70210402	10	2	6154644.136	3.305775128	0.7920095	0.796142016	6790.098091	0.52918374	374.9344302	7.07753344	12.00257306	4.426863797	14.5206545	0.228822899	12214.2825	9.407340515	13.2856721	20.90859786	9500.236509	1.019085988	1.944344843	0.005916172	7269.883252	2.514804219	3.790896563	0.059294098	5326.075364	56.47187202	0.755598429	0.320576011	3043.964282	0.661629517	0.603610471	1847.209421	0.567387186	0.645751595	0.859344501	0.928176084	536.9631321	2123.04085	72082.1363	41086.43306	9431.86027
155	3.261218751	10664.77191	30	18.08111785	8.169992835	17.86778103	10	2	6046074.835	7.031734488	0.825274163	0.718000208	4055.419263	0.403763862	360.3108186	6.318173441	15.30235441	5.329463742	12.33276515	0.236146894	13810.99231	7.187408009	12.82294864	22.49476493	8922.527886	0.716119287	1.924507069	0.017718631	6487.258028	2.472011628	4.627936186	0.079676437	5817.763062	48.67524696	0.773946429	0.346880759	2780.97434	0.300453224	0.740999137	1741.651304	0.572884282	0.670643795	0.895868415	0.827039709	662.8722296	2584.217554	67860.91078	29799.16082	12835.22243
156	3.762316754	11485.00719	30	19.45272177	5.998152754	17.20971276	10	2	5404761.005	6.785043453	0.972973895	0.678317384	5849.669825	0.421750444	371.4137204	7.221912192	13.07345621	4.084766912	10.07164455	0.184440258	12658.57726	7.577191648	13.89926062	20.48746111	8828.83969	0.982049894	2.892184573	0.031299205	7924.063724	1.91040664	4.242703677	0.076939104	6455.835686	35.05008572	0.674079798	0.31492704	3439.168049	0.614559154	0.644965011	919.6053388	0.592165356	0.57384641	0.864727205	0.847293932	648.7638767	895.8360662	67823.61105	31103.77605	17870.52508
157	3.403814551	10567.63264	30	16.35902544	6.18330524	17.60819462	10	2	4194965.804	6.816385134	0.816414582	0.688318676	5395.569937	0.518456045	386.2955422	5.811410116	12.84070918	3.598476233	15.16981274	0.265480452	19138.04509	7.630483399	12.93598052	18.12747501	9448.66427	0.985981391	1.880649226	0.027041143	6843.434705	2.459122861	3.480648558	0.075327178	6283.582401	51.14698482	0.647780616	0.157567142	3044.017327	0.607253099	0.856890156	1609.312749	0.490563641	0.625833176	0.880049424	0.86162849	391.7191203	1120.318541	73185.18586	50942.37723	20710.57611
158	3.968989019	10935.21081	30	12.31184094	8.382242279	16.80254381	10	2	4759921.034	5.42220378	0.876846361	0.716768943	5969.95694	0.517746981	387.6534199	5.894662796	12.06801105	3.829124219	13.82007952	0.160088417	18232.47157	5.150860775	14.79228185	18.89822455	8177.914549	0.857660944	1.649977642	0.028358868	7496.365091	3.035300624	3.911680814	0.069052522	5705.27037	55.26218036	0.626376718	0.478821735	2438.707688	0.608927867	0.652119039	1194.568479	0.476857973	0.551822942	0.778697527	0.900233237	696.7941229	1480.775779	56464.17033	36080.79569	15043.86313
159	4.944021257	7604.275575	30	13.18235348	8.800789483	16.05422177	10	2	6082448.032	4.72516413	0.806353857	0.624402676	7420.633116	0.566929021	398.7929595	5.599166283	11.94846916	4.416138932	11.91910745	0.239318717	12550.04296	4.33531579	13.16471377	17.95280932	9969.329097	1.147628013	2.70949385	0.024663228	6217.601671	3.088541687	5.188732689	0.09307596	5029.161966	61.77522046	0.936787895	0.481327585	3295.512741	0.288815702	0.8492695	1280.237396	0.512095291	0.632584375	0.81078527	0.788867905	358.8752475	1974.988016	62016.38168	37999.77452	15995.90937
160	3.543565892	13309.01133	30	15.34137079	6.585930489	17.07620431	10	2	5676203.282	5.057684383	0.744940357	0.808163323	5745.387254	0.370007942	378.3691191	4.021061782	11.53046464	5.138504916	13.34558307	0.186813931	18657.04345	4.629439406	14.11139448	22.40266114	8880.124945	1.169444279	2.229103442	0.019112506	7135.05575	2.819919761	5.112383965	0.062771474	5245.140056	45.09930806	0.696511182	0.345041894	3274.31689	0.486613671	0.403042017	885.9249863	0.554133885	0.633690595	0.820678493	0.683092404	724.8088451	2833.354648	51100.04465	38512.28443	16756.2845
161	3.924562675	11160.97675	30	13.14427596	8.321071723	16.9054899	10	2	6192480.579	4.746819593	0.711164863	0.552180184	5455.222407	0.548198987	385.2701911	5.131234662	16.42164425	4.560979737	10.33388297	0.156284037	10436.56594	9.544934499	12.07893576	22.24868158	9540.220875	1.02025817	2.40029023	0.021325869	6787.478172	2.186266253	4.364172837	0.077606715	5437.000972	45.64825622	0.482626414	0.372186326	2729.451774	0.427092449	0.283151257	1559.728794	0.588687467	0.600745753	0.867764876	0.826753567	699.4268109	1349.475793	59598.35202	49368.76234	13311.90783
162	4.784956373	9393.907655	30	15.09619895	7.27277649	17.77548896	10	2	5873115.926	6.673992109	0.441551498	0.882685758	4868.015277	0.471974955	359.7094306	5.444409358	9.882212856	4.99748266	13.28420821	0.294633188	18329.52994	6.194223389	12.49071749	22.39585973	8108.655556	1.339230141	2.095567933	0.015478516	7534.19482	2.654204252	4.858499793	0.08494827	5068.189469	51.05693994	0.630617964	0.46252402	2754.750105	0.508530585	0.532868779	992.7833121	0.428087961	0.749789642	0.856058392	0.739465636	518.0306368	1342.959141	51429.43623	43215.0314	14525.90193
163	4.099007352	8951.15573	30	15.22686929	6.384089794	17.25504982	10	2	5618240.398	6.747564962	0.593746093	0.361342796	6016.905108	0.508296628	375.3359561	5.627248562	14.26076411	4.10548606	14.58898632	0.151599439	12040.21666	7.379402953	13.98108758	21.39818944	9459.711048	0.781397442	2.365717369	0.053766849	7225.617434	2.215113346	4.425974662	0.083842793	5904.056494	47.66083568	0.741424767	0.474616581	2727.242775	0.704469045	0.722980199	1320.339299	0.513211454	0.764454889	0.864289049	0.873749597	502.1873127	1440.330705	64984.62623	41550.63718	13295.15809
164	3.215510868	11602.04132	30	12.50505849	7.346736629	18.25566421	10	2	4558317.485	5.789903108	0.861884752	0.778561847	5783.031791	0.552982202	411.7940988	5.831520277	16.6673046	5.510220425	9.179393787	0.21997105	14913.95496	5.351767064	12.42357427	23.00137378	8854.735372	0.658288688	2.771052974	0.010688956	6907.712916	2.565065969	4.601368453	0.051349514	4924.053751	52.78119484	0.778016815	0.320661152	2129.828815	0.569612047	0.953740923	1334.181471	0.465530156	0.533965835	0.864827297	0.896664717	506.5799858	1343.011562	66474.46374	40685.1727	15003.68458
165	3.74361205	10803.31751	30	21.20782961	9.208992376	17.08629518	10	2	6381418.667	7.90800736	0.569085299	0.39555088	6080.873311	0.602983979	380.1301046	6.826159945	12.59157672	4.556924481	9.582951401	0.170151753	17172.08702	11.56298021	13.09321142	17.32169327	8107.89077	0.918240985	2.091115791	0.028337566	6294.659651	1.34899568	4.419823843	0.04292717	5773.692987	56.5420715	0.721124195	0.468676939	1948.649282	0.595133119	0.694617835	616.3558952	0.482227186	0.681727536	0.841347062	0.861076453	495.9315251	2702.147812	78257.84821	39052.47267	18816.0487
166	4.09806222	11486.83621	30	20.49653511	7.710222649	19.60605316	10	2	5874539.262	7.526243537	0.40355311	0.511812768	5767.390894	0.460315222	384.8527469	3.761017891	13.89511161	4.704934552	14.46775338	0.234081168	8575.798319	9.302010301	13.71681435	22.3416907	8496.714383	0.898735489	2.703212546	0.044188548	7223.256482	1.563697642	4.578551466	0.093579319	5296.9747	44.09579763	0.657363499	0.708749199	3224.97624	0.892110394	0.547203536	1662.188627	0.381295547	0.730894153	0.844031017	0.742632972	432.0256551	2692.480136	51846.49421	41530.41578	15234.43007
167	3.417531665	10847.94446	30	13.90981812	6.561897888	17.40475903	10	2	4613957.317	5.425362731	0.646645508	0.598299367	5996.085334	0.489454667	396.7110334	6.141892536	11.90760703	4.335188843	14.73936327	0.234273386	12079.82365	5.534336383	13.58455377	20.59874778	9631.227972	0.737294435	2.858794844	0.037372498	7433.701378	2.265002512	4.417089159	0.08873869	5715.150351	44.67678206	0.771157623	0.078600572	3843.52868	0.377406782	0.691753584	1286.56096	0.574211014	0.730292942	0.869076942	0.843121581	530.8985849	2349.42531	68215.92336	37524.1127	16165.69577
168	3.107649025	10179.30099	30	12.26236974	8.272186386	18.51736154	10	2	5589725.256	7.063624342	0.730969983	0.473905064	6107.762224	0.493613797	373.5673876	6.39923888	14.97002569	3.996438068	12.80379703	0.258086079	16404.08548	5.945830462	13.29730859	21.4075572	9051.280447	1.021631832	2.658143817	0.007381427	6925.353795	2.251287889	4.484798164	0.078074096	5271.270612	36.4744122	0.648503518	0.356883267	3135.925733	0.663486278	0.768998403	1737.043453	0.557618719	0.570696167	0.869076458	0.818484728	682.3459602	1452.011286	65556.75059	34041.32919	18508.2201
169	2.639639611	12531.96487	30	16.89658884	7.244438273	16.06906453	10	2	3885251.619	6.970491314	0.953873222	0.39760761	5711.917444	0.418207144	372.5829377	6.137419459	14.6228285	3.675048121	12.16577157	0.19975877	11093.5817	5.483100298	14.04067463	20.68506056	8756.33359	1.119381266	1.638693184	0.040655971	7257.665319	2.193930925	3.617645032	0.072881015	5113.376372	45.55772131	0.76066865	0.37751537	2312.112446	0.336307117	0.039708009	1874.585398	0.48601095	0.562473423	0.846887033	0.822000739	744.9260473	2080.749946	60486.08327	41104.63596	16651.55813
170	4.04055235	11697.80834	30	14.93394849	8.225662724	17.1085498	10	2	5452896.67	5.076072201	0.970800336	0.516325897	5094.837609	0.531413875	347.7588771	4.730430894	12.64418298	5.338598068	13.30722004	0.26616317	17969.31353	8.911850695	13.01338731	21.08384821	6436.973005	0.971034904	2.227153455	0.039861812	7057.889514	2.293823108	4.521774114	0.057901375	6617.976529	38.59140024	0.644215575	0.321380647	3216.276346	0.593540761	0.360521523	1094.784746	0.453730155	0.619707567	0.880272568	0.829221608	649.5826853	1594.120642	61065.20869	36665.29663	13586.82585
171	3.416555189	11091.81974	30	11.76192776	9.085805054	18.81583476	10	2	5115223.737	7.017971001	0.677783966	0.819512693	6704.502775	0.541503024	372.2520158	6.026041553	12.28240309	4.654794903	13.13111968	0.222350081	16353.92374	7.926089236	13.38245142	20.86920683	9200.402542	0.952823102	2.741340341	0.026987742	6223.028851	2.44752092	4.605294723	0.076835473	5641.735755	39.48122535	0.875145546	0.60312953	2371.766427	0.627816534	0.687217506	1737.199691	0.476181123	0.463918449	0.828396305	0.918033485	837.6012052	2353.796966	60269.07275	49395.43793	8397.235959
172	3.187288248	12547.90792	30	16.76549159	5.80434262	17.11942574	10	2	5417261.141	4.400871938	0.716910159	0.438372764	5985.082496	0.44589941	406.4687664	4.216903401	13.06548537	4.751774949	15.48235458	0.295842526	14975.78912	7.618237874	13.46728504	19.08174625	8916.321711	1.06532059	2.035606872	0.028361153	7299.720127	2.817734016	4.716324925	0.080139252	5506.895709	50.58481928	0.822298605	0.354889101	3490.409912	0.754797541	0.615464909	693.1616323	0.511471064	0.669661842	0.845745361	0.923114538	475.186906	2641.76456	49592.72004	37471.83505	15317.77956
173	1.046690246	15562.9839	30	16.74236046	4.409739389	16.26987529	10	2	6041547.087	5.274148292	0.687790584	0.616229803	6139.363714	0.509928914	384.5823308	6.449705039	10.20369423	3.962942495	12.490803	0.272353745	13385.18366	6.717656181	13.5942846	21.53510539	8470.339733	0.774443543	2.489270347	0.022391957	7557.035787	1.493478837	4.952541554	0.077346321	5982.621148	39.13796638	0.808266971	0.196818496	2757.054123	0.460714781	0.43298681	1489.24545	0.495045185	0.589066225	0.831025982	0.70700466	612.7923986	1945.729131	68969.14543	35518.69736	17377.64555
174	3.98638692	12912.7991	30	11.20281485	6.10420517	17.39789294	10	2	5247453.367	4.812218848	0.788508751	0.632026804	5610.100892	0.520405208	364.0233765	4.691280626	12.793693	4.600605544	14.56837052	0.249226592	12063.27159	5.181856178	15.32908953	21.38255518	9238.547047	1.154112211	1.64398162	0.049128197	7635.089288	2.223885107	5.327486859	0.095940091	5480.03503	48.75515538	0.652528062	0.336153387	2954.443698	0.497107393	0.404157312	1437.809655	0.515292765	0.689401823	0.840088359	0.857118578	468.1218619	2066.103722	65708.8999	37522.96718	11880.68859
175	2.929536079	13656.45248	30	14.7660422	9.974561768	17.28663883	10	2	6436066.788	5.489714468	0.863367526	0.45565807	6724.511172	0.55648443	388.2069934	4.301182931	11.65443766	6.755645536	11.82847824	0.164335159	13095.90875	5.358113841	14.23584238	16.30096499	7231.710105	0.8486929	2.60008109	0.025964722	7220.052629	1.965895209	4.447249001	0.040112348	4815.885624	47.92655009	0.893813595	0.670632456	3343.12093	0.464244994	0.531948671	657.4302849	0.379234154	0.700829255	0.848407263	0.943096316	433.5034556	1911.603982	67527.90184	42868.97838	17952.11573
176	4.591069256	11205.23523	30	13.02589858	8.183360982	20.0050618	10	2	6015543.129	6.076046153	0.770810514	0.739897835	4943.11703	0.417134304	384.8148594	3.598849091	10.53161688	4.790313851	13.13757057	0.248450515	15805.72748	5.565705087	14.0948289	23.52870932	9763.646574	1.212123603	1.972830513	0.016673484	7285.490865	2.278109702	4.796867002	0.08537026	5986.783549	53.37509879	0.482601181	0.358192511	3180.536496	0.490780029	0.479662733	604.5311218	0.550992967	0.580717923	0.887239266	0.920506188	562.4455201	2068.538748	72016.77764	44011.97845	12588.93793
177	3.645228845	11869.6279	30	16.34166852	6.623845838	17.79087473	10	2	5717025.805	6.65147957	0.721617907	0.707553331	4988.488475	0.450243165	380.8158337	6.93831327	12.81438721	5.27742223	11.54684467	0.230960238	15600.55394	5.837713754	13.1108738	20.83520091	9068.775476	0.580346911	2.022765357	0.044206846	7368.074115	2.784500952	4.422646648	0.063059362	5448.317756	47.41504042	0.699430177	0.411002814	3197.245052	0.524217341	0.707067178	1309.632241	0.654170578	0.85914539	0.833809568	0.885760263	647.6237844	2547.455115	72784.03234	47681.09918	17287.71687
178	4.291416957	10744.82738	30	12.01014246	6.980286129	17.87987526	10	2	5538654.858	5.01863041	0.834709819	0.671059715	6270.083989	0.550185097	373.9946936	5.528979319	12.94342081	4.127021088	12.93438272	0.29560235	16615.19161	9.22140039	14.32359523	22.87462761	8193.257051	0.819210554	2.236691578	0.019190681	7368.402764	1.947893567	3.685681916	0.083827051	6015.147373	45.29561815	0.527783123	0.625965913	2396.913825	0.672958176	0.529139447	1163.320839	0.508693542	0.694914561	0.895076218	0.921035183	632.3236841	1356.198031	65238.36674	36843.71751	16524.6081
179	3.203615272	9724.593363	30	17.41167732	6.950135803	19.13688474	10	2	5409276.946	5.051878611	0.657815658	0.751049341	5954.781351	0.474222114	390.4872861	7.661199702	10.79961992	4.931665278	14.85600013	0.228034495	15843.57084	10.87185344	12.63372749	19.26140355	8608.027134	0.672272337	2.369909981	0.038650618	6693.54268	2.639253611	4.776074363	0.078304698	5611.568262	56.92154947	0.755668102	0.498306985	3084.214657	0.667350613	0.467480385	380.7530512	0.609246566	0.531632744	0.885976763	0.745813528	434.0530898	2150.836937	46691.44547	44616.25604	18827.05774
180	3.535839963	10182.24512	30	11.08968019	10.3907781	19.99817849	10	2	4738182.876	7.514245605	0.656236898	0.839280321	6907.283158	0.434875939	410.9023594	5.445320407	11.96056272	4.2947097	10.78180964	0.233041557	8274.933129	8.898461473	14.33763486	25.4094188	8759.431433	0.905154669	1.920251508	0.01350252	7417.786466	3.30422512	3.195711636	0.08314486	5442.982076	51.7673354	0.660628658	0.253215743	2263.101991	0.281404913	0.792983787	1315.294493	0.451213191	0.540097948	0.882971837	0.827908259	504.4431469	1488.901685	62378.44983	37722.55684	9953.519873
181	2.833166724	10969.07996	30	11.91517781	9.754722624	19.36988899	10	2	5474180.204	6.095871711	0.639979481	0.626544873	6720.588345	0.476771043	416.109127	8.987293836	12.21718329	4.013643545	12.44853291	0.127569209	13265.0264	7.584582075	13.06034264	22.43012969	10167.74133	1.131919889	1.537093159	0.028237429	7386.998369	2.659176752	4.289787812	0.05216465	5475.618767	45.20585177	0.66781043	0.293274501	3082.678889	0.469275624	0.809744943	1844.412557	0.436751444	0.524801095	0.866582713	0.839172269	614.5659212	2417.116766	60869.01191	32082.63611	8550.586297
182	3.702717961	11791.76191	30	17.24594456	7.800794181	20.06821427	10	2	5140379.717	7.83445581	0.61827384	0.649703404	5958.378494	0.423241811	382.3665387	5.810480505	13.63720612	5.785667468	13.57059654	0.251852876	12738.04849	4.804304534	14.3490174	21.44787457	8427.034499	1.449065336	2.310639783	0.02718392	8023.721758	1.57621523	3.995637875	0.080740282	6499.105384	50.15796788	0.724397388	0.271422583	2569.367631	0.596016273	0.696016147	2063.983119	0.620837098	0.551084505	0.872237124	0.922878556	426.3186532	2706.895579	69209.55631	31758.81391	9720.290622
183	3.491616901	12845.6375	30	18.45200486	4.481487224	15.87712691	10	2	5599029.885	3.777738343	0.86594867	0.472628041	6193.523249	0.507002048	381.7757513	6.333076954	12.79014633	5.806739346	13.18832787	0.195151615	17184.45139	8.72938144	13.10535774	17.31010677	8415.239824	0.691352159	2.141305518	0.039452762	7676.232995	1.680454566	4.255361039	0.075336633	6275.080242	50.49183177	0.567964062	0.465121425	2943.037864	0.524981022	0.319707968	1039.562344	0.720018306	0.812324016	0.833626373	0.796053798	140.9407413	2342.909206	62554.26472	47400.96122	10875.19449
184	3.595201282	10387.49123	30	17.41946639	6.440177963	17.0462793	10	2	5182302.791	8.269206781	0.535555419	0.379519683	5553.270411	0.539771836	346.5490781	5.175675732	15.16965746	2.655237393	10.39928582	0.261068695	13815.44006	5.898443363	13.47380306	19.98500865	8904.070917	0.804206689	1.917952729	0.008826494	7491.452127	2.653813683	4.23411733	0.062179521	6727.243034	46.09838816	0.628147607	0.399876172	3341.773722	0.742606999	0.669086551	946.0024872	0.620182736	0.593118825	0.863473748	0.703141	351.1321221	1081.639571	63864.68932	49720.27218	20327.79308
185	2.461421131	14606.98558	30	12.62520406	10.81917993	18.59559681	10	2	5118483.034	4.93425075	0.737405563	0.27846823	4409.402452	0.591558326	391.2622552	5.015465674	12.13989486	3.030443404	14.40775005	0.207097289	13682.994	7.077649761	14.44813089	20.17157183	8827.664195	0.555249132	2.608583496	0.027171639	7237.923592	1.686646101	3.405623787	0.094537742	6217.246101	45.0310839	0.738155467	0.3209433	2529.810257	0.271832046	0.499089363	1275.043235	0.597524306	0.572300496	0.854839089	0.828137628	406.8404894	2370.71577	52070.46335	41435.25307	18509.04673
186	2.532287893	14516.22157	30	18.98677249	6.187771669	18.52661113	10	2	5469689.481	7.667032876	0.889855272	0.527129415	4733.270717	0.467856457	364.5616818	5.258506791	12.54308626	2.77467573	14.03465767	0.192433302	17146.43237	8.090923178	11.6766081	20.03767631	8473.711961	0.702629996	2.239316816	0.027689556	7107.182143	2.54905398	4.149131964	0.086919819	5097.543593	47.49354614	0.667376636	0.259309786	2206.993492	0.466469699	0.315282547	855.9022564	0.543281167	0.65266422	0.830546542	0.871344968	375.2784055	2254.967732	77348.46991	32061.89552	14173.71297
187	2.644412598	9936.982571	30	13.8648461	7.313562785	16.68719023	10	2	5920348.074	3.690034028	0.681265607	0.528875446	4930.760094	0.560122996	405.2297433	4.721029916	14.57443932	5.671868773	12.79136793	0.269496742	14057.25989	6.71693103	12.25818936	20.62059733	8761.842309	0.784485691	2.703983857	0.027730613	7114.374271	2.528245718	4.10248027	0.058282993	5542.066492	57.17459685	0.723067657	0.320502154	2221.926588	0.617229088	0.550721924	858.5988285	0.659882383	0.665818704	0.854212579	0.763547053	322.8159294	2560.513398	60386.56818	33534.19306	16026.53953
188	3.326788754	12180.97615	30	14.74447765	6.505444391	15.88237488	10	2	5492483.443	5.751680054	0.921619732	0.702093525	5402.637451	0.472476618	383.5240422	5.880767952	14.44299428	4.23923269	10.16547156	0.321253074	17134.46762	8.740705709	13.95075226	22.12588539	8410.389537	0.829633618	2.391902337	0.01933106	6590.830054	1.895180613	4.467306846	0.074393691	5312.876567	56.42907518	0.710842647	0.482385581	2056.674199	0.398814646	0.577640367	518.7364399	0.415873398	0.650170947	0.883622924	0.920442873	424.3292149	1282.277675	67704.69364	27857.68288	14809.70806
189	3.461973266	10235.73734	30	18.61080231	6.489511867	15.67290509	10	2	6162657.643	3.895984573	0.713663961	0.54103323	5746.583851	0.501116247	370.0640946	6.106746857	11.88277596	6.329144095	11.37836565	0.239667778	15233.52981	6.946382089	14.16098523	25.09814205	7823.219592	1.120016816	2.862443174	0.039618375	7358.664144	2.472695927	4.693719635	0.077754072	6282.878977	52.86106029	0.849476533	0.150663012	3116.117621	0.534812542	0.601516622	818.3855632	0.373964093	0.762590367	0.872496496	0.878742107	488.1840612	3324.898425	58411.18857	37286.10225	19420.17858
190	3.993873401	11593.17299	30	11.76920996	4.292236877	17.81003027	10	2	4144745.329	5.609993313	0.661080658	1.197909177	5889.74376	0.517488089	381.3840808	4.735777986	13.37097634	5.361443754	15.18816419	0.190099582	15081.28898	7.525817515	14.49210043	21.89429863	9370.170944	1.099711658	2.155186219	0.01304366	6796.203441	2.473869938	4.118432042	0.07273105	5396.865173	57.12857556	0.769713135	0.527843889	3474.464344	0.527432702	0.774858199	1902.13627	0.595494674	0.527174688	0.865022624	0.726995616	498.4855112	2738.444952	65606.1641	33854.06074	9840.281122
191	3.875578511	13668.24188	30	14.75585197	7.021095369	20.26022475	10	2	4714516.634	5.994103433	0.830386559	0.830113311	5083.608941	0.564716803	374.8606098	5.371584143	11.99521034	5.074358797	12.09412311	0.193809913	19319.84388	7.558473815	13.05961719	18.23611474	10185.62425	0.539045083	2.745800093	0.029191489	6802.322491	1.44753419	4.722300983	0.08614918	5430.607715	47.66303496	0.681292798	0.523555966	3101.839233	0.454478384	0.862492554	1123.675232	0.664302677	0.618511845	0.835940891	0.832033764	267.4192919	1646.033151	61338.6158	37954.55816	17471.1318
192	4.829572433	8152.798957	30	14.89410253	10.64247389	16.99864772	10	2	5315788.775	5.947215946	0.646538351	0.89345858	5911.071637	0.521471131	382.124328	5.833879134	14.42187757	3.56735233	12.86304456	0.215104485	18539.66715	6.084353142	13.30843493	19.43640593	9243.21874	1.040829749	2.106693421	0.030468007	6704.817612	2.484002868	5.401522841	0.056859712	6365.436513	49.98225812	0.641634674	0.385170851	2759.329114	0.70530028	0.388789796	353.0783992	0.610899112	0.799253846	0.839265948	0.862893234	457.3034847	1826.989263	68836.58942	31064.36916	14259.48361
193	4.753148365	8497.071714	30	17.98947615	11.43126571	19.11374185	10	2	6052580.84	4.66518122	1.032096322	0.44409586	5652.333235	0.518070586	355.6742778	6.421048786	11.38560507	4.384845133	14.38591344	0.233187392	10401.08014	7.074726939	13.39434521	20.29068045	8956.009675	1.011936368	1.977558223	0.043595154	6778.202007	1.668452013	3.888990796	0.05991702	5279.540463	44.34770019	0.853990011	0.367698649	2728.245729	0.572510068	0.201072345	1432.309342	0.484304715	0.602410935	0.776691854	0.939539628	326.0668287	1831.018274	61305.7456	33808.65781	15707.85033
194	5.205778798	6442.234431	30	12.52884243	6.995380244	18.00897556	10	2	4823851.574	4.44644525	0.894750126	0.994281108	6753.533176	0.598111287	362.5978594	4.815288731	9.966995124	6.558237422	11.58897106	0.214804306	16132.73695	7.192909441	13.60140436	17.66030721	8294.104328	1.101789393	1.457975499	0.024825684	7812.404455	2.779371397	4.101840138	0.059509211	5920.859534	39.82506675	0.758236804	0.322812301	2791.499946	0.527534764	0.781648609	1673.717739	0.508146775	0.701406845	0.833140821	0.783819644	471.5279736	1874.324546	62920.15668	36240.53498	15144.93352
195	3.498561873	9545.51427	30	14.60887689	8.340039387	17.1394932	10	2	5751273.422	7.528453724	0.488814749	0.149140835	5952.539121	0.44492231	381.1442054	5.984928568	11.62683551	4.842619437	11.08768591	0.26304431	11712.5987	8.295766217	13.74777951	20.66861274	8772.975772	1.038320685	1.539926968	0.015796835	7532.408756	3.105355129	4.69137179	0.079013418	6130.753774	43.30938711	0.58392377	0.38535251	2180.10146	0.443236931	0.852875576	1302.391792	0.527967563	0.600199862	0.830756026	0.834973111	428.5950692	2144.448465	69949.58863	34454.30445	11743.21929
196	2.465356748	11582.28963	30	17.29640253	7.576234915	19.83734587	10	2	5329382.992	6.364849862	0.760812365	0.746643253	5090.692506	0.535531286	363.7844672	5.447741538	11.71068218	6.569573075	12.10462336	0.195638984	17970.55514	9.422329586	13.1927231	19.78602535	7177.608112	1.563597338	1.896889446	0.035311737	7154.203889	2.211012649	4.064064399	0.064457736	4849.038539	49.30825408	0.456606202	0.537828164	2835.793054	0.57177875	0.499695877	1726.72946	0.564531627	0.559787408	0.802242755	0.885803439	365.2356643	1831.468453	57797.99501	35391.61974	13821.45353
197	4.356646981	9110.944636	30	12.23357735	8.026428339	17.83898154	10	2	6126177.732	7.142678832	0.9893873	0.495173961	5786.128057	0.553369142	367.3027663	5.74050764	13.4156474	3.880917205	8.673569537	0.192144571	17582.48135	8.232454311	13.56713787	19.85943176	7910.785641	1.010890962	2.112612692	0.013603519	6946.600183	1.910898376	4.212742297	0.074539398	5069.716682	70.62087192	0.937155684	0.531731693	2938.442985	0.667365121	0.839145429	1610.580973	0.611233177	0.752227951	0.860791625	0.87082365	522.6902822	2183.537362	77773.99513	40296.91949	15723.5364
198	3.152351157	11703.87475	30	18.01636793	8.605613892	20.45845291	10	2	4860828.708	6.156521902	0.857857928	0.614524925	4966.74252	0.479921597	378.2127649	5.306355504	14.03831924	4.662485494	7.837984186	0.158807108	14129.05538	6.184641808	13.33739117	19.37335104	8452.733283	1.119947329	3.199029451	0.028733889	7076.377976	2.889454608	3.51023973	0.068040345	6137.999398	53.34974843	0.622511956	0.440002515	2851.796245	0.642830115	0.546958512	844.6411118	0.551692582	0.529222341	0.824432026	0.863823818	326.1947969	2439.269176	67592.04205	37721.20155	13929.82792
199	3.462217395	9545.743791	30	16.62745922	7.163614885	18.37482291	10	2	6039281.955	4.939428666	0.559136698	0.791026446	6054.703582	0.564559819	379.6788371	5.302162078	12.60215666	4.172725833	12.5752423	0.198350625	19065.77476	6.837782431	12.58180164	18.04339578	8430.917046	0.655200438	2.431371583	0.042898991	6877.457542	1.774261159	4.033015705	0.070876952	5358.928066	56.46799399	0.73965246	0.565044296	2769.264216	0.644161562	0.671187528	1523.730934	0.427220568	0.708886917	0.950058409	0.745441178	458.2263198	1860.54524	72027.33341	36997.9605	11031.56439
200	3.720652351	9435.463545	30	14.32012344	6.970108486	17.10327751	10	2	5295454.58	5.485930425	0.566734455	0.90485854	5581.418449	0.519337585	368.5387756	5.970604409	13.98898624	4.907170548	13.31095524	0.212325169	15304.6668	7.994030001	12.43512995	19.99270419	7735.476136	0.581829605	1.807206383	0.025923275	6675.899829	2.809402804	4.659309091	0.077718964	6145.872688	49.81464099	0.620542717	0.382833876	3040.902445	0.546555117	0.493274145	1133.669134	0.569029091	0.7499179	0.865781721	0.841419266	498.2360882	1331.000212	81284.86607	35151.11354	10794.64475
201	3.878050152	8630.829528	30	10.61979744	7.179851841	20.45195783	10	2	4420464.103	6.528551274	0.680147965	0.866614998	4266.185986	0.568865732	395.7368235	5.288803326	11.49652106	4.009729994	14.92781069	0.176417983	13549.30487	6.989632791	13.6121138	18.80014303	10189.36147	1.022384676	1.944863814	0.033533423	7213.576575	2.66021929	5.521566967	0.073266441	5097.743229	54.33661202	0.534702788	0.389765238	2854.952264	0.437767195	0.718737114	1314.411026	0.584896105	0.578492409	0.830093596	0.798991824	447.3151558	2718.255484	62272.43469	33800.68352	17738.50906
202	3.74917555	11557.15406	30	12.10923853	8.360028827	17.01435237	10	2	6058746.213	5.46767703	0.483989599	0.332996183	5064.686108	0.526329474	361.8024306	4.430498626	13.27378306	4.125459771	10.70508475	0.228753553	15375.81273	8.52423702	14.42464512	21.32659369	8776.884185	1.072011063	2.44082879	0.066433885	7490.351221	2.07745294	4.200827783	0.064349737	5939.487274	44.31521575	0.819575861	0.249447969	3602.675256	0.628555059	0.148806611	767.9460812	0.551020876	0.684180612	0.85476898	0.7928864	286.433393	2675.169111	72583.14549	40478.98904	16736.74555
203	3.667087031	13272.98102	30	20.34121788	9.800354881	17.44712832	10	2	4322166.951	7.580873443	0.689118922	0.571850358	6012.488386	0.496639948	405.21955	5.437305076	12.64917799	4.25319685	15.13420013	0.231909946	14652.11891	6.069278799	14.02681678	23.51539647	8977.063794	1.236246329	2.576087257	0.029949005	7460.52017	2.109325677	4.422035728	0.066545822	5669.572446	50.15172366	0.623984832	0.43996035	3439.106179	0.148046834	0.418419114	1943.062479	0.523037074	0.639642831	0.886496782	0.901610787	638.4479821	996.4205718	68860.79423	36074.99112	14240.76868
204	4.357659225	11690.5392	30	16.32710362	8.312663258	14.8906887	10	2	6148170.943	5.763256777	0.698071829	0.102430719	5320.07321	0.517953497	349.4994612	6.607650766	12.05335342	6.286319629	14.68743136	0.204405672	21792.33388	4.052575445	12.3769913	20.41983244	10114.59052	1.742666462	2.940879831	0.054143862	7703.851825	1.788973909	5.006147963	0.111872317	5199.27468	42.01342821	0.44388489	0.370996697	2312.869181	0.519850737	0.505345031	1329.56426	0.552996159	0.611685597	0.840534887	0.656109006	403.4917737	2084.950731	61143.68114	43934.88629	10362.42313
205	3.506611555	9522.48936	30	16.9049626	7.990402823	18.96988867	10	2	5064695.695	7.793577747	0.824644696	0.241047962	6009.522464	0.413248653	377.5889619	6.398395343	11.93805333	4.602244867	14.50592003	0.250992381	15579.13589	7.923866148	12.19290974	19.43067723	8699.055524	1.128504533	2.121617863	0.028938105	7615.245996	2.352209189	4.264514874	0.067390177	5560.851386	57.15928741	0.663970816	0.528996142	1796.256756	0.568097241	0.295073096	1594.569861	0.546861055	0.748556566	0.859040167	0.758695324	604.4834907	1822.675205	66568.64812	35701.99474	20204.28913
206	3.796459757	10526.66453	30	14.63335835	5.471562506	17.10219802	10	2	4981791.976	5.008346166	0.919278118	0.514833656	6154.033479	0.502405315	349.2484907	4.340003271	11.78994737	4.003555375	13.34370634	0.255183699	22002.64964	5.77031541	12.71540994	20.96174131	7629.709531	1.116949009	2.888953655	0.05301312	7970.297591	2.252806659	3.947991659	0.066684232	5517.390756	63.39083474	0.711559525	0.080183214	2802.734132	0.486294541	0.317151447	1614.878949	0.495995263	0.63763167	0.88682226	0.947895192	567.2068534	1870.73145	75371.56272	35066.40168	10754.4978
207	3.650205841	10293.3042	30	15.18583738	7.353893307	15.78806315	10	2	5218926.752	4.681008605	0.727262488	0.373675998	3953.501545	0.587057929	390.6362723	5.127656903	12.39955222	4.258611821	14.41559211	0.236923572	19354.78382	8.843433748	13.07917803	21.19415918	8176.536427	1.112727272	3.000843354	0.022113165	7898.838575	2.750256567	4.624620603	0.082689322	6350.81121	46.29182765	0.681544006	0.378196652	3000.958006	0.680646297	0.777424917	1291.559585	0.604354843	0.73941468	0.797362609	0.813639915	412.3990132	1694.926765	75485.59212	40497.03295	14283.41298
208	4.125472452	12177.71464	30	14.79728469	7.184089997	18.92344858	10	2	4777167.937	7.933936883	0.790457285	0.428557811	4841.473737	0.517078223	381.6295966	5.368592328	13.13167456	4.418060175	13.81175265	0.168102632	15604.76744	3.146704251	13.94766464	18.82780095	9891.997812	0.734075189	1.859871932	0.032012737	8143.955852	2.248724536	4.514887624	0.06032699	5513.637162	53.35384091	0.924039692	0.216489861	2963.98542	0.651278786	0.928152835	1740.387426	0.543646429	0.607287702	0.835614662	0.862584233	525.5184029	2433.009864	78424.58024	42849.01593	12904.7447
209	2.414481501	11027.00999	30	12.55083007	7.443276904	18.51898271	10	2	4826724.998	5.371641647	0.886619001	0.469331192	6468.385282	0.542127269	369.5073677	6.100379903	13.74784994	5.078053042	12.06801202	0.266429378	13666.57619	5.903392099	13.73046529	17.85318426	9142.47797	1.091811274	2.981906579	0.025741153	7301.65701	1.629628581	4.697841765	0.097484072	5513.969371	48.90315204	0.685807569	0.407513203	3272.17739	0.838959834	0.621362197	2321.242061	0.579904079	0.630571105	0.85301696	0.718196583	587.7578177	1976.796659	63335.15553	40999.85565	7610.212636
210	3.056292381	13233.38375	30	13.60705488	5.888668097	15.46560443	10	2	6048839.735	7.054499782	0.534938089	0.565340437	5205.156947	0.579632023	362.1986753	4.54129641	11.87526975	4.883513157	12.5914739	0.220172735	10676.13652	6.517422944	13.2634045	22.38330275	9027.054074	0.5807905	2.985117415	0.030033676	7812.305504	2.786660701	4.749154967	0.056732384	5503.331133	55.40056406	0.675114766	0.533132723	2286.760823	0.464317634	0.308817855	1443.662525	0.543028884	0.67000743	0.85799795	0.821037474	471.7210665	2058.985628	68335.58651	40088.01859	11567.32547
211	3.703780012	10350.02305	30	17.08016931	6.264554942	17.86843813	10	2	4673683.148	4.964265911	0.90276518	0.540134045	5496.689036	0.469772187	391.799826	6.019922416	12.28674679	4.129408016	14.04770798	0.189144157	18494.13733	5.752735499	13.2683251	20.75792671	9060.312122	1.108947186	2.930561189	0.03100997	7106.894622	1.587006092	4.03936791	0.097984776	5999.434843	52.88726676	0.906397356	0.246308334	1984.841153	0.602353822	0.675400787	1682.958326	0.581574218	0.691207252	0.866427603	0.934727942	593.3381534	2560.168269	88688.41155	34652.45758	10991.35322
212	4.621292336	8694.96722	30	16.53696441	7.544119195	19.64798535	10	2	6142352.239	5.594091941	0.622608824	0.586359991	6637.476767	0.507152727	411.5817371	5.746900301	13.03552903	4.664210605	13.08658971	0.236796868	17030.81363	8.814229728	12.94559921	19.70444652	7680.080207	1.407069289	2.476904863	0.023396963	7487.915972	2.744053804	4.565768782	0.045309153	4374.483244	39.67388014	1.052794711	0.519686374	2406.501008	0.76045483	0.50230224	493.3738125	0.535710575	0.519355404	0.865265287	0.82496693	464.1345022	2285.77655	66691.73231	33598.98694	15143.14936
213	3.250514855	13168.87578	30	13.24157591	7.419549808	16.80184586	10	2	6156695.058	7.322239975	0.603212531	0.470807713	7258.653568	0.421517012	368.4347968	5.421727241	11.14694241	4.2678733	11.53454639	0.287538422	16481.22553	8.697256401	14.44719388	19.74798244	7715.650329	0.911858441	2.287294421	0.024574055	7591.147049	2.583383945	4.055336982	0.088174897	5895.301248	52.71967511	0.63663296	0.416633122	2858.418907	0.477188822	0.556777693	1406.676383	0.424697699	0.70693422	0.828358033	0.755006923	594.5465866	2360.303978	86347.69201	48486.15287	21145.64906
214	3.116193522	12857.28465	30	13.34361363	8.509708994	16.6553616	10	2	5496744.86	6.174355513	0.825785915	0.270552392	5400.872131	0.430485844	369.3576751	6.037091633	11.14162826	5.189537806	16.05964605	0.265563615	15453.51185	5.986070633	13.20291389	21.30761406	8037.920958	1.55694964	2.829798646	0.043798782	7290.730693	2.961072975	4.238936707	0.073689374	5931.018687	51.45342794	0.689262884	0.601610458	2502.194499	0.343997128	0.336385304	1673.061313	0.512031042	0.677442429	0.867735719	0.964504741	753.1564637	2451.252537	79875.81837	35743.43866	11790.95737
215	5.428348535	10885.84964	30	14.88575595	5.833545502	16.15895513	10	2	4094088.586	7.6016352	0.639527384	0.632742737	5716.26042	0.465121055	372.1839715	4.856356281	12.02163338	4.163907329	16.22437767	0.134117254	15609.51576	7.219779501	12.85342929	21.32468708	6837.893978	1.182646958	2.688950944	0.039118394	7573.055786	2.537656455	4.803282598	0.102580447	5650.926842	51.85987137	0.769130841	0.477541001	2391.497888	0.636003093	0.48000114	1970.429866	0.636849712	0.666735052	0.848447945	0.780136228	571.3607954	3243.917705	73592.97491	44308.5546	15388.86861
216	3.575077968	12010.02914	30	15.65749638	6.729350568	18.14008604	10	2	5120967.989	7.086576925	0.721932478	0.484317838	4959.970962	0.523079961	374.7227714	4.83549326	12.9922823	5.110007095	14.57863515	0.191636725	16787.36049	9.708046164	13.03005482	22.36957724	10210.39552	0.649065885	2.27336327	0.022616577	6804.561814	1.715460953	4.843534556	0.070843753	6281.157833	47.56997135	0.961020777	0.434658823	2103.812371	0.449723729	0.597704416	1018.334588	0.458328168	0.718216313	0.864049286	0.869661858	610.9204412	984.5726728	71756.21909	43639.59812	12633.6513
217	4.315346975	9859.056096	30	11.65016564	8.190254755	18.1600366	10	2	5645527.286	3.915685483	0.851137499	0.348113066	5149.504795	0.518191237	356.6636393	5.563382765	14.29274055	3.986556166	12.24295241	0.239760236	17025.4865	4.312258633	14.57918801	23.23266716	7863.305045	0.402144072	2.471380723	0.02191611	6551.801123	2.177881961	4.807466629	0.066103305	6814.880389	48.73368691	0.72839429	0.321423211	3012.127825	0.779510994	0.435772396	1859.199229	0.522433223	0.681599622	0.88683889	0.926008804	557.9818872	1462.308168	51684.16229	33290.03546	15685.37369
218	3.200847674	14135.26471	30	19.61518986	7.828457503	15.45080817	10	2	5765923.727	5.808172469	0.803210994	0.625302075	4283.747699	0.534896088	387.2789457	4.982651498	7.856194376	6.024949398	12.35779177	0.260077986	13246.2998	7.707406372	13.97000642	19.59764831	10027.91914	0.781383181	2.34317396	0.023362803	7151.933744	2.588315083	3.754490035	0.070180892	6193.727309	51.5254035	0.891900269	0.303376709	1408.692806	0.323791316	0.655380316	1846.591348	0.457004311	0.696510965	0.833633604	0.737272261	508.47332	2065.385251	77497.96876	42790.93356	12114.01141
219	3.887686902	9716.321442	30	14.73916281	10.66480331	16.39629876	10	2	5830306.352	6.095844127	0.713894229	0.844948398	4883.786556	0.427740107	379.6052291	7.625526292	12.0269442	6.255029756	15.48843608	0.173668047	9575.205991	9.205695822	15.10454578	22.10849453	8439.133895	1.270776498	0.907267984	0.021732265	8001.501549	1.796931918	4.385522202	0.066500053	5706.72464	49.14628191	0.60986657	0.350888848	2699.135141	0.701442952	0.58301546	1401.045786	0.589182854	0.60759372	0.873721659	0.927418077	382.3226893	1965.556217	65616.18784	39226.7255	15476.60489
220	3.248013653	8111.236996	30	14.69159492	9.620813875	17.26472554	10	2	5955838.127	5.067112106	0.8181402	0.554495722	7276.004573	0.551293495	387.3837637	6.006359109	11.40365567	3.834288424	12.2544873	0.174055963	22770.89947	6.5334484	12.63441985	19.69245797	7544.180693	1.373126619	2.22754558	0.017152092	7869.467972	2.139878446	4.973265672	0.085215051	7000.204869	43.83372419	1.077730853	0.38029935	2673.019502	0.467204997	0.572192297	1583.808547	0.49505636	0.874000703	0.87708828	0.92728536	556.354897	2745.653765	71762.65347	29657.56087	18199.34121
221	2.709850494	12467.66956	30	10.42031259	6.473580749	17.75607763	10	2	5912304.162	5.875467914	0.844318906	0.350158544	5245.233854	0.476057953	364.0238541	5.884359387	11.43577812	4.672233737	15.12495559	0.230997113	17365.88493	11.04948492	13.45517263	18.55961267	9204.119603	0.588537408	2.012894251	0.023868836	7530.963848	2.304209244	3.872401031	0.085263735	5125.316757	56.47859468	0.409258594	0.381566679	3318.678542	0.246890442	0.703276024	1242.139635	0.491806613	0.615093083	0.893059449	0.874899251	352.5827337	2143.442355	60073.5326	40151.62022	15229.08064
222	1.603417964	14756.29461	30	17.87131331	8.403024769	19.22448764	10	2	5042574.551	5.946421877	0.736120308	0.516843738	6932.458281	0.472636852	347.4255665	4.69424473	10.17619751	2.929652712	14.43990794	0.297904368	12867.36411	7.006511142	12.33958685	23.29163891	9245.839195	1.077358776	2.191404832	0.023393437	7096.384179	1.642615311	4.417574986	0.096739483	4849.11394	43.01333521	0.68741772	0.463231982	3082.094771	0.632234774	0.407902695	1487.735049	0.568202552	0.576488796	0.831707171	0.926560846	441.7232302	1671.082989	66675.79177	35940.70717	19179.59702
223	4.585794737	9526.332196	30	15.72996747	11.27819974	17.16611643	10	2	6186045.23	6.197069548	0.913385446	0.603097619	4455.00219	0.421523336	368.5468861	5.4154806	15.61160425	4.122071184	9.637529373	0.180330235	15338.00334	5.944112251	14.09833173	21.68394144	9371.226798	1.055235578	2.703300967	0.038268206	7275.156148	2.194406309	4.272919029	0.092861507	5150.688829	46.22883238	0.699540052	0.310341445	3505.032216	0.429008567	0.974936902	832.0400725	0.745315698	0.606141807	0.865857695	0.837093927	426.3595904	1578.193899	75789.41328	40584.01234	13372.25898
224	4.590001088	9623.888147	30	12.52613791	4.396143536	19.31100695	10	2	5108935.606	5.804084288	0.811212568	0.768681036	5114.542708	0.51606834	368.2746718	4.472384605	11.59412932	2.306354928	14.54032525	0.179100129	12793.2919	6.172459414	15.13521014	18.47084164	7604.580321	1.085137333	2.248056927	0.018892135	7442.548772	2.93272171	3.640260885	0.07697832	4992.442619	50.39699448	0.782352022	0.463796243	2088.831309	0.461397047	0.419026758	301.8152512	0.505818857	0.578051887	0.842091905	0.871980672	462.542653	2384.478181	69420.47288	41306.66286	18430.78276
225	3.082651335	13681.76596	30	21.36248596	8.172630284	17.756601	10	2	5681797.53	5.413140435	0.794587269	0.467924577	5365.868035	0.49588069	375.1211664	6.925548909	13.18974054	2.966566551	15.27073497	0.213044865	17536.86073	6.579347257	13.72435258	22.9614635	9095.621353	1.289117103	2.795422651	0.043893156	7017.951843	2.531470578	5.589410995	0.075182394	6681.506439	65.02692704	0.899411719	0.642615063	2990.659272	0.575705046	0.508801222	1037.435602	0.594542343	0.659491693	0.865727777	0.679315547	564.8085212	1829.575436	65068.17122	30975.61631	14262.17703
226	2.67355292	11981.10369	30	17.63641175	9.125579138	19.53096252	10	2	5878161.91	6.381631207	0.571030226	0.536907346	5706.620792	0.529188801	375.8674205	4.960064523	11.28486008	3.898630907	13.03017182	0.231710652	13790.58341	5.585972003	14.32709109	21.15132812	7470.655604	1.174332376	2.676793075	0.052933507	6011.519115	2.127394103	4.34515237	0.06478872	6053.445949	45.53585727	0.928094016	0.317878004	3277.832708	0.644186966	0.571701135	1799.88448	0.599521682	0.586212639	0.803217292	0.771799289	577.5058436	1723.318949	59151.54021	31247.87705	15864.36691
227	3.521834581	11072.40882	30	16.46537246	6.877012042	17.44679717	10	2	5713735.701	3.657803775	0.757027203	0.36696121	6729.463778	0.456150759	356.0811549	3.819986969	10.08503834	4.185093661	14.84679787	0.24691299	18283.10645	8.713077181	14.59401495	23.98534659	8440.561516	1.46255766	2.107270917	0.05193289	7293.511655	1.689552906	4.266274298	0.048332529	6222.708058	49.63113444	0.771661991	0.419832855	3316.984487	0.676855651	0.763419013	1529.963811	0.544112663	0.683795948	0.82721685	0.944940021	615.6893821	1882.830638	63053.08776	33618.15	10527.39133
228	3.949149708	12575.56008	30	17.08178023	8.512277031	19.46898466	10	2	5857262.289	5.599645619	0.487026238	0.55663592	5494.240738	0.511566685	374.5573399	5.936862641	13.00663783	5.674111067	16.05272363	0.224940016	14764.5154	8.687276939	14.06366084	22.31810893	9177.754465	1.154067051	1.847359658	0.037336005	8374.419641	2.132071099	4.751643505	0.069367893	6777.640705	48.50957061	0.766566735	0.250144543	2386.877777	0.476676126	0.313691463	1756.530129	0.585159098	0.788187612	0.834933541	0.857521247	318.4263407	805.7053039	64365.13928	47482.35904	17658.38469
229	1.603038147	12259.62883	30	12.76495919	8.006055999	18.24349112	10	2	5442821.702	8.507773228	0.953887585	0.768381585	5665.586476	0.427583799	354.334584	2.945760618	11.93364714	4.568382178	16.48048702	0.211508936	10918.19949	7.006131647	13.63174269	18.54918371	9450.43018	1.178837648	2.732810191	0.017041213	7372.525562	1.881032719	4.962854506	0.071623964	5994.98204	58.05128483	0.620611938	0.352801903	3241.626061	0.642570571	0.404996906	2146.500502	0.237491567	0.677047088	0.831653919	0.860942449	488.3372387	1712.120352	66165.0199	44192.54223	17159.80866
230	3.287700031	9747.755794	30	12.82549605	7.002969205	16.91356533	10	2	5765117.845	4.793175351	0.999359859	0.258075688	4751.044227	0.432813963	346.1303571	5.516208278	13.98417895	4.395039652	15.27792197	0.144490614	16816.05443	8.336853482	13.24232972	21.89781857	8111.854289	1.220779261	2.272377269	0.016484781	7433.748504	2.416281456	4.20853	0.072502174	5601.376391	41.65685342	0.859188278	0.395851325	1970.154452	0.480556748	0.609540973	2245.411429	0.463481725	0.61442384	0.819620871	0.828352788	590.3742669	2107.236573	53484.58112	50994.66598	13153.27576
231	2.687581081	13663.61333	30	13.31914194	8.63041142	19.08943759	10	2	5895192.439	5.676171574	0.737348409	0.37680532	7516.874675	0.45651691	362.4159562	4.700429329	17.82357907	4.640655633	13.43353282	0.209913298	12287.51309	7.588595713	13.00126795	24.27844656	8061.117643	0.348467249	2.412836912	0.062129143	7260.111057	1.927019565	3.452381182	0.074219913	6092.09003	52.75775871	0.689599438	0.502542483	3438.056526	0.543040348	0.589315164	265.6804032	0.650034696	0.70898593	0.815986706	0.919573034	519.3337774	2213.839818	67767.34941	29711.37496	17195.59624
232	3.599612769	12552.38534	30	16.49887933	7.102488105	15.81497642	10	2	4769231.749	6.433322265	0.516500152	0.417688124	5179.02072	0.451020999	362.1896797	4.052873328	13.49521227	5.287406898	12.36143865	0.122087917	16959.32542	5.70998726	13.55803406	19.76207569	8073.177214	0.523514274	1.569560764	0.024965159	6974.485007	2.5196606	4.55155956	0.086876307	6323.255851	41.77801072	0.630381789	0.550435008	2930.265322	0.708752171	0.720890751	215.6849885	0.654211798	0.643724354	0.80486003	0.852111327	584.7707856	1953.229699	66200.59911	47316.93427	12848.46622
233	4.576624863	9297.60603	30	14.19824233	5.311371982	17.40765714	10	2	4925489.968	6.275544982	0.56838482	0.668347065	5931.191953	0.592348935	378.5436719	7.395186647	10.40211658	3.056088619	11.20154921	0.277965694	12331.93378	5.844749192	13.39722387	23.63298386	7798.243134	0.877250862	2.843698859	0.034193438	7271.666505	1.595362068	4.524324997	0.079636411	5726.27115	51.34359551	0.779736414	0.289960485	2291.363771	0.591143344	0.80527458	1026.744549	0.676577703	0.47170718	0.8322409	0.774464466	375.5178014	3337.756545	61780.05799	34774.97758	23637.01039
234	2.706588268	12711.65299	30	16.89970814	8.895208775	18.37185461	10	2	5023151.633	6.352721142	0.838846878	0.470248288	6719.457529	0.451096463	382.6886738	5.932796663	13.02407696	2.912806283	15.75646079	0.244193307	12479.65616	6.943102193	14.35281865	23.0771916	7975.8281	1.273536791	2.359552058	0.038164793	6718.798234	2.719385857	4.04780317	0.082012912	5358.260318	32.14538661	0.568611067	0.534417711	1930.547425	0.558949896	0.841125261	2166.216535	0.511678666	0.382990403	0.824070283	0.823271336	544.5913922	1555.436336	58143.03948	47908.31417	16901.95424
235	4.678469385	11516.20367	30	16.15028086	9.725291719	19.0854639	10	2	5739942.774	6.43874258	0.727386797	0.484217328	4469.090781	0.476122721	356.1913301	5.56994262	11.88225336	6.886395515	12.85458141	0.205147042	19981.96408	9.373696237	13.97285336	21.82740205	8615.611784	0.86288663	2.039295739	0.012515982	7678.536448	1.603853988	4.281070526	0.07346471	5472.908882	52.38036496	0.856123106	0.438418955	2959.797027	0.422470369	0.629062142	2201.639545	0.430069502	0.59612296	0.891641967	0.893162854	386.4396164	1519.746553	77708.99969	53556.32506	15385.146
236	3.634844186	10685.35608	30	16.05800408	8.888284123	15.70003759	10	2	5601443.065	7.113157517	0.81458401	0.628577303	5661.814496	0.414315596	407.5328968	4.634896428	15.03592378	4.278861069	13.85937749	0.168334418	17468.06022	9.602508449	14.14988533	20.85248795	7974.855684	0.694780353	3.257674315	0.007708933	7945.597435	2.764983476	4.172822064	0.070233155	6231.101301	46.71193302	0.936972832	0.397146392	3158.135516	0.77180593	0.366384429	1667.05885	0.448936401	0.687177327	0.857173019	0.847789622	522.5338775	1880.036342	77694.23928	40706.55158	14048.06897
237	2.703597609	13421.33641	30	12.44117979	8.545578779	16.68956911	10	2	5897524.961	8.565342476	0.701156744	0.754759699	5462.908749	0.44442342	359.2469648	4.97769668	12.2257147	3.82544856	10.20664622	0.199131894	13520.05785	6.363295656	13.39573272	18.64031964	7591.331991	0.305723535	1.774222096	0.040448893	6946.23369	1.992489325	4.126030899	0.091030636	6040.217958	42.19503244	0.755715251	0.510727357	2533.010276	0.245143079	0.504767246	1438.221489	0.657283783	0.707728716	0.89356027	0.947496853	488.8716693	1196.106758	59886.91637	40849.54552	19149.86643
238	2.231340422	10978.33736	30	16.29526819	7.237124478	18.42608608	10	2	5972711.668	6.413302313	0.901961921	0.405251309	6333.075537	0.53164452	385.9236295	5.866588137	7.620773888	3.996840909	11.62116016	0.238243226	12218.11903	6.471276584	13.67669344	18.75509037	7873.005421	0.930127563	2.721053267	0.020280596	6311.582941	1.795566434	4.53454043	0.07926626	5875.850592	38.72819531	0.975064066	0.275333015	2899.532026	0.456519225	0.702930589	1523.496336	0.606864911	0.533091749	0.866181306	0.92234823	632.4526551	1446.398981	89719.36944	29368.47298	20708.5806
239	3.622815617	8771.892051	30	15.47841079	9.473406023	15.04015877	10	2	5129981.074	6.549873144	0.865802246	0.540449447	5878.540624	0.453687471	366.1092358	5.072385271	14.00696646	5.421597792	14.07326867	0.257689099	8221.328092	4.699643595	13.63700879	20.867239	8542.116283	0.973772018	2.734056453	0.019963309	7560.684226	1.812880951	4.568671349	0.052474621	6095.977529	60.97619193	0.601702694	0.464807222	2236.765636	0.547821	0.723559688	1312.557294	0.581337603	0.644533571	0.831671863	0.806248973	562.8146967	1401.414982	65141.39284	46801.13808	15531.75564
240	4.320204599	8497.806266	30	14.22804987	5.902316783	19.75712901	10	2	4685833.707	7.508443825	0.870856952	0.641045227	4908.909104	0.58010802	359.1220527	6.809435978	14.03514814	4.254079159	13.7710058	0.225497658	12920.55163	7.194439983	15.3835867	20.35390818	9649.016672	1.108267054	2.689669182	0.030781529	6814.789208	2.080663169	4.411204428	0.101142842	6309.902756	41.2001227	0.643979442	0.389821774	1760.360574	0.831205083	0.222771533	905.4374104	0.549124422	0.78631836	0.851329901	0.857018376	413.1758948	2049.655481	57346.28832	40505.12059	17250.44646
241	2.443433171	12047.40883	30	13.92330367	5.528810491	14.87275132	10	2	3657582.737	6.264312599	0.67552231	0.584612559	6387.210711	0.441704636	368.7561183	5.048292098	13.46031832	3.87865375	14.08616801	0.178655487	17156.37087	6.908046843	11.7656012	22.36838341	7199.348566	0.753132938	2.642539342	0.023606079	6964.140724	1.971073063	4.034024063	0.085063238	5678.186512	42.97510718	0.834064266	0.245134934	2339.525548	0.67260964	0.526650457	584.7110928	0.593089977	0.512509656	0.849877891	0.754676028	465.9586575	2572.604366	52981.72622	37943.97337	12235.68529
242	4.173470856	10868.8593	30	15.0888161	6.458476541	20.79702604	10	2	5400235.437	5.560690985	0.850293534	0.796422624	5838.179664	0.570156163	398.4746271	3.965134006	11.94925	5.090030762	14.93078714	0.162396108	20232.5937	7.731686406	13.27273652	20.55941566	8922.644831	1.035192994	3.278802312	0.02559837	7327.195807	2.029904118	4.201418278	0.055463757	5777.236679	52.85428539	0.757695607	0.44551781	3810.297734	0.701932877	0.409259981	1469.013736	0.570256112	0.7340173	0.857963548	0.963340851	510.3677422	1665.986042	51953.24606	42045.55563	15318.23656
243	2.952700365	13830.98663	30	20.78566628	6.267400349	17.08092036	10	2	5645544.301	6.653860821	0.883658629	0.592312469	5822.598552	0.538436787	372.8413884	6.095036476	11.81997892	5.269961737	11.30988603	0.172182473	18744.38069	7.949391208	12.79523374	20.97392399	7831.770142	0.810141254	2.402137258	0.019942179	7451.077499	2.428525697	4.693448698	0.103175552	5752.100862	59.49285525	0.767362136	0.437549647	2913.616922	0.460335747	0.594482545	1633.880348	0.489244432	0.623528049	0.851863081	0.826319575	393.6999305	1517.440866	69056.49187	50235.8252	15862.05974
244	2.55161537	12468.47898	30	13.78578293	9.160485135	17.24802112	10	2	4457579.164	5.694280409	0.803622164	0.602464479	6215.837092	0.548461346	366.7574457	4.844871859	14.73419907	3.39483309	12.82191926	0.276813701	19010.85511	8.486808242	12.83304076	20.68902917	7366.059311	0.666186018	2.542964927	0.020034207	8201.141896	2.533926231	4.677516078	0.07205338	6144.953613	60.13987837	0.606745749	0.421921	3071.686311	0.316991881	0.323805853	1608.487229	0.707008006	0.680591839	0.850004962	0.842640559	280.2174983	2025.463199	40145.54743	46396.8059	22081.27723
245	4.080172689	12623.75838	30	14.72097868	9.900317012	18.99488791	10	2	5471558.16	5.910649093	0.908656391	0.778110091	5217.946465	0.546967548	380.4417961	5.217616179	12.81066444	4.415157078	14.45960335	0.208897003	10798.49256	9.221608271	13.12501829	23.06789147	7874.10833	0.853322019	1.74189612	0.032589394	8331.11804	2.507010798	3.872676309	0.068228322	6635.472084	54.3595645	0.77478423	0.392401107	2767.620884	0.48387807	0.279725204	999.4309512	0.48611423	0.583129745	0.929452504	0.867527443	419.5722497	1419.64336	72387.9259	34874.17263	13709.43197
246	4.419381519	8187.524773	30	12.52220375	8.670207268	17.51751924	10	2	5278596.9	5.926805921	0.650789987	0.653594384	5115.724697	0.457773376	369.3239617	6.337389133	14.4622704	3.314004314	14.8312468	0.251175184	16694.81092	7.564620041	14.24959644	21.10900754	6714.743455	1.221012025	2.007962545	0.018588575	7694.942929	2.10513641	3.904206749	0.057820021	5911.065907	59.06319188	0.734329955	0.478130874	2276.497481	0.814905219	0.812591793	1180.971758	0.484680807	0.785385452	0.824752346	0.764917357	389.6752029	2857.98539	62810.84921	57427.97359	13693.75692
247	3.890881906	10133.09253	30	11.28243972	9.029468919	17.92263727	10	2	6248814.051	5.438369239	0.617832302	0.703639999	4250.28623	0.551533988	370.6482173	4.97042004	13.33711036	5.278778705	11.80235268	0.189704314	10684.24492	9.370496347	12.74879162	20.50616319	11472.70995	0.546766307	2.377125696	0.022342051	6698.077501	2.072702922	3.761867693	0.050585586	5671.123116	43.39259334	0.598601553	0.516674366	2686.895416	0.613772718	0.712169057	977.9540169	0.599800003	0.800800771	0.856499459	0.854221473	564.7367272	2704.919448	66914.78003	43802.71719	19008.61768
248	5.096167464	8720.104585	30	14.65058381	7.53498024	16.48102987	10	2	6343085.563	5.17454283	0.922322445	0.807175656	5738.456656	0.523285583	373.7202448	6.101609807	11.21476438	4.592154223	11.13255493	0.244066447	16824.95524	6.10591302	12.20959846	24.68947077	8167.946855	1.103491266	2.503625934	0.01609232	7371.932924	1.968884228	4.500068543	0.085049459	4417.443977	60.92659018	0.849134494	0.307854129	2250.914781	0.492544557	0.525677587	416.3585121	0.574696264	0.625313337	0.809997671	0.837466918	705.7552907	1538.214746	79921.2927	47771.66414	11766.27111
249	3.330644887	13440.09224	30	18.18403235	8.776832371	15.95314474	10	2	5916314.601	6.54608665	0.587496938	0.258187996	6351.40337	0.44096399	357.814809	6.816638398	10.78046164	4.124909121	11.0562965	0.24491776	8017.894081	9.22078317	11.84508592	18.89286937	9330.145724	0.775183375	2.821787385	0.0462221	7675.869337	2.231459009	3.739964991	0.060084218	5536.824748	41.26824803	0.613435245	0.346169491	3647.896568	0.686370327	0.699375767	2022.565689	0.354428684	0.611849702	0.853091346	0.849695327	554.5649362	2654.739922	65984.93084	37484.59884	17809.06125
250	4.990951894	6728.830839	30	16.70494904	7.189859066	15.21181344	10	2	5834450.5	4.668286987	0.96277649	0.638639918	4470.354635	0.54104758	377.3709023	7.479458227	13.63306174	5.98499433	13.31168977	0.140855311	21277.9474	8.360959869	14.05360236	19.82763438	8479.267149	0.623973667	2.01444201	0.02905841	6871.314817	1.753173357	4.518528121	0.078352009	5057.773841	44.47579975	0.515897142	0.286704854	3306.692728	0.717511094	0.747860534	1564.262358	0.560160788	0.812549913	0.916379396	0.771903253	571.1278873	1064.849416	67703.28107	39672.78379	12640.01909
251	2.373177348	14206.90522	30	14.80517799	7.300967755	18.19754272	10	2	4924884.964	4.630736474	0.985250811	0.832269575	5576.082052	0.485313166	388.9108039	4.691804507	11.62669079	3.914913924	13.35473515	0.217073977	15323.44755	7.087115708	15.50383632	21.65685707	8009.204815	1.215862455	2.686784025	0.01306198	7013.653477	1.96319982	4.077568986	0.083149304	5023.908182	42.14147463	0.869810947	0.378170185	2612.604015	0.580888039	0.282191581	1257.547962	0.268884077	0.598055071	0.875883891	0.72781932	728.4426952	2181.303351	54726.18998	37617.0991	11379.51517
252	2.846469094	13302.56796	30	12.12209818	8.982166985	17.47537161	10	2	5301434.689	5.329416991	0.6086221	0.709166482	5417.104576	0.428468738	389.5427916	5.049836694	16.2563722	4.359663684	12.8538493	0.255328133	12464.18668	9.444681626	16.16735239	19.39937263	8200.87566	0.698402781	2.685879563	0.037768516	7019.944536	1.963812961	5.341509087	0.069707441	5281.119598	42.39784041	0.818238786	0.25065955	2928.479233	0.472547685	0.454131957	717.0270338	0.583770252	0.621093604	0.827626782	0.741155865	369.4167983	2464.943092	81331.27556	30329.85151	15499.97493
253	3.989845582	12739.47108	30	13.042529	10.1327888	18.9833525	10	2	4749145.38	7.921114089	0.651929306	0.921221171	4433.04684	0.653177889	356.0866645	5.325657837	13.37819716	3.250510718	12.65354121	0.144375155	20309.42838	8.288623593	14.0371046	21.12893834	7337.949646	0.682412681	2.804589793	0.027121699	7522.456849	2.85394064	5.268006068	0.084094679	6158.664984	55.17069671	0.641733804	0.513214257	2339.883936	0.440105587	0.145864817	1514.941524	0.43105904	0.673972906	0.874165179	0.804265653	555.5327319	2115.197028	48013.79888	36355.17169	14428.67749
254	3.777751681	12162.658	30	13.07606494	8.969765049	16.00278994	10	2	4852258.482	7.86874217	0.713719892	0.78454086	6896.493481	0.488074701	361.3619291	3.921172466	10.98958882	4.483539082	15.15740266	0.252029014	19276.23147	7.576795347	13.6835906	19.80943878	9951.302804	0.74462923	3.035558071	0.043370191	7472.547021	2.670354279	4.259508756	0.062955828	6387.529465	48.65209095	0.73586929	0.376871342	2955.229526	0.818317955	0.609960572	1677.076448	0.866436331	0.615184368	0.795147269	0.816746415	544.234435	915.4244746	66870.96048	44833.59457	17223.38394
255	5.13603258	8571.928384	30	17.14492117	7.579809258	15.29355038	10	2	6334360.865	6.725835043	0.706527171	0.645466516	5727.379008	0.481277698	354.8482282	5.98508444	12.86061684	4.557226536	10.11855252	0.250091976	14519.62593	7.553541238	14.64336837	20.22180864	8989.866239	1.165306686	2.652805941	0.026202315	6762.482102	2.397376489	4.433982798	0.068288169	5555.642481	46.10138079	0.406995789	0.559022223	2845.08978	0.851094086	0.319551613	972.3018383	0.61052142	0.533808766	0.893372776	0.994853187	555.3116869	1652.846047	63861.12872	42377.51702	14217.28554
256	4.509005329	6840.157197	30	4.996231793	8.578414177	17.17673123	10	2	6406046.558	4.86785472	0.88831154	0.575910273	5116.434417	0.466247149	373.3364246	6.987718452	11.00180935	4.333583676	11.08621222	0.256043075	13731.96173	9.086456539	12.74806885	20.17977643	8776.613259	1.317088931	2.145027257	0.042751962	6942.088829	1.699249277	4.261988275	0.060187187	5946.474583	47.9607977	0.718312103	0.42541452	2696.674973	0.693604077	0.523496781	953.794989	0.383577753	0.563090993	0.896079935	0.791837434	395.5474461	2485.171263	58998.13372	45020.72318	14120.97012
257	2.698426156	12928.72962	30	8.186341788	8.472399199	17.2025786	10	2	5087694.706	7.605937288	0.626751358	0.721897186	5964.313428	0.588791781	395.3876523	5.632587787	12.2738291	4.77023873	11.42707055	0.273783835	18071.63799	8.85035676	12.96697262	20.82957423	6588.964483	1.33331428	2.687412322	0.016380587	7473.498194	2.327497682	4.30015801	0.075473581	5798.99745	45.7023418	0.67164996	0.181326258	2208.408494	0.736125249	0.235218528	858.0717004	0.523836688	0.690657963	0.83890301	0.794785718	682.4653988	2792.251337	67802.68226	47727.95683	15618.95319
258	2.665946001	11647.49076	30	13.97592051	5.968216616	19.43089698	10	2	6027949.05	4.80890558	0.776853977	0.70846439	4936.089749	0.380988871	361.5655423	5.893551607	12.56555563	4.538098542	14.52082475	0.32631202	15170.44381	2.219136059	12.00580651	19.9272579	9614.022086	0.709192138	2.807257268	0.038421193	7342.752204	2.663928682	4.288344974	0.051366009	5962.322533	47.32092864	0.682582216	0.181201893	2515.654378	0.570567351	0.269251881	1602.438524	0.611522126	0.549932562	0.892008286	0.955906835	267.8508863	2364.437124	51195.40339	37943.96984	10958.59146
259	4.947762575	9294.506742	30	12.4468159	6.655874958	19.50243509	10	2	5301446.322	5.665078504	1.100322997	0.699981586	6436.71565	0.563305709	351.3551042	6.602397964	12.04443687	2.291135821	15.88320854	0.175653372	17461.9039	5.24433762	14.27586976	22.66264205	7396.379746	0.768773623	2.454139895	0.035232177	7333.298637	2.750734506	3.827419121	0.081421995	6482.94945	52.09401767	0.635263899	0.389365671	2738.291123	0.549426142	0.638527226	1458.294646	0.620965387	0.526227339	0.836730027	0.934035238	566.4441148	1436.518195	67705.50796	42402.16213	16359.40613
260	3.115616019	11052.00105	30	16.06811818	6.676698646	17.49794663	10	2	6159761.428	6.745841233	0.520233997	0.427944355	5799.51579	0.503506723	370.9178395	5.243562194	15.21722226	4.388690025	15.62162699	0.277278486	13307.19172	8.269998138	13.14364267	17.73425786	9490.515852	1.014405594	2.971783762	0.022161345	6718.409303	1.335999455	4.85984808	0.048876747	5349.799388	54.73183004	0.497026118	0.356673438	2962.680783	0.5909084	0.473174193	1092.393985	0.664443338	0.599517342	0.806929977	0.888020652	485.2510058	1456.770633	59474.34388	48919.76274	17378.29384
261	5.458512027	12489.99508	30	21.27853548	6.218971609	15.97078165	10	2	5969455.501	7.642418804	0.637970467	0.689520999	4607.403359	0.508765097	361.8285998	5.574834289	13.80818161	5.941415809	16.33907195	0.280265943	16561.44153	6.770014726	14.15508329	20.9067124	8930.939212	0.715007934	1.639247737	0.01323514	7549.655974	1.634908365	3.898361373	0.094312722	6462.313846	51.57852339	0.766565317	0.516611484	2187.43398	0.567315655	0.210661855	1299.614535	0.534206403	0.664138174	0.868495086	0.768987787	282.069834	1388.427002	57986.30284	29872.16493	11055.77616
262	3.31972146	14257.63555	30	17.36248215	6.063116213	18.26574992	10	2	5445033.028	4.391022912	0.786275208	0.647920679	4729.374034	0.463509678	356.1281528	4.906010869	11.44076356	4.279670773	12.11889837	0.203728522	15776.31069	10.84631503	13.1648028	23.44598831	6321.389225	0.969540872	2.504705542	0.035739174	6823.796696	2.62844784	4.509243352	0.064323679	5867.149129	52.94753067	0.530226391	0.361164809	3208.115571	0.528905133	0.575207512	1559.122236	0.655787067	0.549411611	0.842445821	0.907349158	561.2074742	2077.011113	86464.21243	32082.0618	18037.50355
263	4.135044047	10779.35678	30	16.47592986	5.852735516	17.359104	10	2	5704883.571	5.25350387	0.785291701	0.599985068	6172.121869	0.554290791	379.4113317	6.726983247	11.44449576	4.257319151	14.58969339	0.251527572	7210.600014	8.330425149	13.22789927	20.05471127	8601.005507	0.860100368	1.944743696	0.030119068	8028.222999	2.901580605	3.379147468	0.066254191	5909.607928	49.45548274	0.658571125	0.536735581	3009.563689	0.57517143	0.367532568	635.1355376	0.477234338	0.659280456	0.863060674	0.89317582	256.1620005	3014.191402	59315.06409	37104.61257	18480.95841
264	3.00814207	12886.17245	30	15.50608842	6.184453898	16.06085172	10	2	5945949.293	6.397407608	1.261392569	0.489872005	5271.340311	0.393261376	391.8483293	5.834838894	11.62790844	4.250085325	14.16773693	0.24637379	16353.52809	4.127117584	15.61240565	21.5080066	9381.501203	0.863586855	2.398394773	0.031745657	7444.15936	2.02492715	4.43899025	0.059121385	5906.813986	49.23019025	0.753459805	0.429541331	3270.93645	0.804937052	0.997707028	1897.641239	0.627767879	0.587366158	0.870840396	0.886432713	352.6395396	2104.825758	63790.17246	37756.38845	14320.3587
265	4.603957369	10824.00581	30	16.25622267	9.213644737	18.10188744	10	2	5000224.123	5.83583592	0.795038471	0.684642208	5109.473118	0.519581566	368.4408949	6.424283155	12.7256493	3.923036019	11.3681911	0.252287708	7206.395573	9.70237619	15.18643979	20.80599843	7368.331046	0.935236268	2.389512092	0.053294093	6889.459859	2.096247924	3.672044648	0.103510686	6028.464041	52.07302336	0.721872213	0.441081296	2456.40566	0.560205782	0.3076298	850.030434	0.631788871	0.701128639	0.794698354	0.742654134	236.4499117	3779.368007	63816.52831	37410.95395	14579.99729
266	4.475158582	12647.6895	30	15.89306691	8.198083279	16.7936655	10	2	5231166.832	5.888113048	0.65543028	0.74152942	5088.655919	0.514868955	390.2283612	4.754034069	13.19496623	1.61835343	14.68412262	0.151576194	10164.83033	8.119785326	13.58662278	21.17139592	8780.162047	0.985871847	2.608003126	0.01474804	6666.3392	2.447871135	3.425049374	0.062275914	5372.032946	47.31662209	0.763641277	0.42037391	2882.519048	0.64666867	0.453777579	677.6647435	0.499964517	0.768317523	0.833942761	0.849702998	517.3851089	2344.960934	52523.9402	40844.82647	23042.68336
267	3.50739524	13301.66032	30	21.04563968	7.124514693	16.62242406	10	2	5527587.878	7.358489393	1.22616317	0.396121295	5820.159279	0.614405661	372.9702198	5.640361586	13.19910838	3.585640004	11.17200216	0.221087218	19584.82847	8.040964348	14.50147933	18.09132366	9561.08479	0.809783779	2.608943032	0.019248172	6980.834777	3.02820171	3.92859609	0.055421846	5965.002686	41.39457526	0.706282867	0.270593195	2723.471423	0.617747467	0.390816847	1954.522785	0.576779141	0.687538993	0.895144539	0.908239594	523.9499871	2669.241062	57960.46684	37805.46935	12512.40264
268	2.69640396	11795.42655	30	15.26201511	6.972236539	16.50103947	10	2	4690336.687	5.343177241	0.636974819	0.638519285	5096.309592	0.530372969	394.3151722	6.178844615	11.78904392	3.951455806	13.69648617	0.173497886	18264.20021	10.38650818	14.89005424	20.03410303	8450.085916	0.704405462	2.1505471	0.049767553	7696.988418	1.631441301	3.562812121	0.078132854	5391.485618	44.65810362	0.607567568	0.229591857	2579.617909	0.294300831	0.551446066	1303.850843	0.645074838	0.646413277	0.872915626	0.87557176	400.6945049	2513.18744	51661.70424	30636.14928	14557.88278
269	3.812204696	8885.317251	30	12.79556181	6.964699426	14.39725467	10	2	5352384.163	7.07062192	0.615736752	0.579100592	5380.810987	0.533237319	366.642448	5.307687177	12.30688835	5.098024556	11.04120284	0.226039833	23895.56357	8.327077506	12.05762988	22.43244403	8726.737632	0.592134624	2.815022514	0.017216199	7445.903675	1.740395289	5.081395444	0.052011665	6179.986899	56.5534841	0.673861709	0.255879746	2616.33	0.509879273	0.753883607	1227.849741	0.499731103	0.619676817	0.913524472	0.770168826	481.5787387	966.9696307	49384.1387	39565.72809	16445.82644
270	3.658692567	10579.77302	30	19.0925945	10.90256238	17.2245848	10	2	4935072.14	7.736293657	0.682941196	0.664340898	6916.67526	0.491912204	349.3438641	4.886659761	12.06707533	4.313084725	11.18223169	0.207872348	16119.60788	8.048345435	12.97209072	24.88694288	9124.859568	1.028895449	2.401390866	0.042499506	6433.826263	2.804224108	5.045535449	0.035553776	5404.415034	57.6054799	0.826866118	0.193093806	2712.105502	0.552685203	0.483854246	1220.268195	0.452755025	0.552953671	0.84541391	0.770635403	421.0647891	2379.621281	73441.50044	38093.0461	13863.85282
271	1.899083243	15172.91415	30	12.74360183	5.367583861	17.00619231	10	2	6285625.939	7.074003715	0.926806807	0.537910958	5321.724996	0.451850964	395.4062133	4.511998137	12.63837248	4.818565773	11.96384711	0.244330289	18398.24673	9.027562106	14.51030997	20.12042653	7237.464813	0.644877026	1.831555996	0.01978372	7421.487701	2.737630137	5.124404725	0.103241298	5196.937887	47.60126381	0.694483375	0.345873344	3435.702045	0.64732773	0.743006002	289.1729792	0.610727447	0.544555792	0.895565335	0.805953132	430.3207111	2010.414384	59186.31955	40631.61267	12407.52809
272	3.171707313	13488.9413	30	13.82447749	8.730205272	16.64732094	10	2	5521904.555	7.388316765	0.703837707	0.295715168	3637.817227	0.478417741	384.2867448	5.533452848	12.98061436	4.958346519	12.70959706	0.260482417	11439.21651	5.060488629	12.67487251	20.45650973	7896.302717	0.728792123	2.156569831	0.0184364	6932.065749	2.879979149	4.850606344	0.043673641	5103.35667	46.83994962	0.671243307	0.253599584	3397.280172	0.775009535	0.329639203	1753.515455	0.440193873	0.589896666	0.848835806	0.755220201	700.607448	2498.667097	39770.22725	36135.70387	15675.61989
273	4.197283202	7235.997155	30	22.80564414	6.010241488	17.32137506	10	2	5340803.491	6.933572202	0.555031887	0.715540245	4688.660417	0.384169792	379.9268846	4.117467775	12.80177069	5.594533869	12.46092598	0.198798699	9616.284577	7.31308995	14.16446795	15.66993059	8340.227359	0.526304074	2.041404335	0.025683064	7730.795665	2.425146856	4.032008153	0.04754204	5923.177127	43.56892421	0.828719043	0.329711654	2670.349748	0.746550998	0.04431926	961.112914	0.53755726	0.681371574	0.886700547	0.710598503	522.9115487	2255.936677	63349.93642	35146.87584	19689.88672
274	3.998060722	10178.05015	30	14.68359625	7.418058756	15.77668444	10	2	5989074.283	7.289106064	0.698570659	0.293606328	6207.321129	0.485158123	384.5387796	4.692212209	12.22475515	6.316079894	11.03522538	0.178051298	8605.703011	10.66694725	13.10503125	21.49037492	7605.598531	1.362586228	2.964782476	0.021214423	6811.77714	1.843786223	3.533308835	0.069528338	6394.033664	54.02372022	0.680951616	0.44993109	1883.688834	0.579666251	0.847106366	796.7352381	0.469534745	0.476136819	0.8983559	0.925534843	571.9725405	2303.886342	75683.2224	32828.18412	20242.9424
275	2.959714539	11126.9294	30	13.16800382	6.618779192	17.08049312	10	2	5012017.347	5.54457554	0.749156729	0.521832086	5974.854223	0.521940852	363.8667997	5.267455998	13.45867517	4.954387273	13.92254435	0.227733145	14692.50166	8.478155022	12.80780321	19.77415925	8393.940633	1.241976994	2.011094945	0.004949628	7227.538057	1.974583519	4.34194414	0.0805384	5392.239112	40.52537038	0.672283982	0.235860045	2643.205816	0.567364324	0.620114325	1511.42523	0.547047727	0.688829487	0.817845786	0.755521881	435.6837523	1791.821302	67780.30995	40288.14911	15770.26763
276	2.841333819	14505.11696	30	12.69137695	5.391790144	17.45333601	10	2	5644125.582	5.469040949	0.776367709	0.754552698	4811.634404	0.506099169	371.2180757	5.433989373	13.56909673	4.723558849	11.59251855	0.215380354	13351.94231	9.055287101	12.80011685	24.29020241	8849.293524	1.245500685	2.533807856	0.032020397	7391.92476	2.237821307	4.172979799	0.06518433	5495.801939	47.95745703	0.632988307	0.328928545	2688.555625	0.477148127	0.663763897	1306.534643	0.562404266	0.831591513	0.838855463	0.802787609	473.3378334	2063.59786	69292.1501	44744.63637	20430.42686
277	4.637668463	10003.0346	30	12.55935133	8.516530198	19.11768226	10	2	5379096.876	6.704279835	0.516755971	0.364934807	4897.859246	0.392663606	384.6088579	6.29522047	13.80737674	3.833297273	9.522035081	0.16816426	17162.35019	8.570847876	12.16637377	20.17237924	8808.326603	1.015299631	2.255200012	0.03883611	6989.55018	2.316098943	4.276904553	0.069306405	5171.866511	55.87259138	0.754753881	0.452243395	3304.899959	0.841234272	0.105616541	898.1187224	0.433276299	0.532231978	0.83130689	0.82069743	390.9904378	2369.600723	50694.36916	32958.99673	8960.812871
278	2.694835192	13256.79286	30	14.08816964	7.696583045	15.89036437	10	2	5554260.038	5.115023831	0.91268865	0.702263158	4097.654281	0.410068381	401.6519791	5.476816599	10.23433637	4.393564101	14.39328621	0.195260644	16135.07989	5.730967334	12.88852327	23.49335881	7348.472376	1.175872072	2.549663818	0.017823522	7081.156159	1.932297801	4.069554012	0.056983742	6074.907779	52.15426914	0.689341006	0.380662644	2215.025925	0.609781786	0.55231204	1517.082058	0.539254006	0.759538475	0.786119092	0.768437258	649.1782427	1822.862614	87065.52005	37305.83601	17155.95918
279	3.270507855	10857.17641	30	17.80181938	7.279407778	14.26773913	10	2	4728719.237	6.879382967	0.780624833	0.68411987	5169.092973	0.549089946	391.7119206	5.503352486	13.93563107	3.959243298	11.57568878	0.229983669	16178.03418	6.38195415	14.94664811	22.70788375	8289.553602	1.26771642	2.716279912	0.036116509	7760.791132	2.098632178	4.493212035	0.066658439	5770.803539	50.94473365	0.666945041	0.384451616	2695.219866	0.393254249	0.415445966	1422.158183	0.758942105	0.822482358	0.852433621	0.808024136	398.1662303	1019.67488	58472.66911	49387.46136	13928.43567
280	2.096258312	13930.71289	30	12.08912432	6.432472447	16.98323336	10	2	5444231.722	6.717542357	0.66059412	0.739014898	5332.198407	0.551142548	398.9244617	4.967571345	11.4677448	4.845124644	12.76543792	0.287271159	16447.99927	7.067863741	14.74532483	19.83777789	8830.715248	1.284369179	2.441832713	0.036000748	7173.614379	2.637614132	4.277429491	0.08669514	4757.04918	43.65759819	0.897350272	0.415272691	3203.267563	0.3962273	0.425297098	294.8173528	0.546765979	0.621005954	0.855244487	0.687850611	570.2612282	2240.65781	71837.8885	45043.42238	4821.160095
281	3.773938486	11751.80429	30	13.80850903	5.591830016	17.46178763	10	2	6594214.439	7.071631053	0.676183941	0.610204426	5764.998165	0.461690796	359.2996708	3.412649282	11.62238665	4.486629486	13.68768005	0.235334474	17900.49305	9.740715186	13.51202858	22.44824964	9218.649396	0.890926299	2.296583606	0.009299929	6909.303049	2.523484129	4.159540119	0.071155979	5141.004686	48.31125425	0.991593745	0.453616856	3615.644119	0.521659779	0.656972812	2205.665697	0.455437539	0.605557888	0.838379166	0.881420227	696.520003	1440.851034	73254.16709	29947.29512	16283.74099
282	3.062236121	13155.71351	30	11.37583142	8.159001962	18.17282224	10	2	5410865.854	6.325293712	0.729939868	0.682466282	6530.156851	0.470803724	386.4716086	4.208996242	14.64439341	5.273849048	14.46834454	0.21319224	15530.37573	8.633478647	11.81402096	21.51652566	7531.194668	0.812548449	2.428822081	0.034869274	7146.321996	2.295697171	4.403857607	0.079560436	5620.267042	41.28403805	0.846865169	0.485481236	2641.866637	0.490853526	0.44141115	1890.513923	0.483778067	0.600984452	0.873653869	0.804828789	251.6528708	2599.223272	58556.0726	48008.36762	17421.50771
283	4.469745977	9062.794496	30	12.02291447	8.310781924	17.80602973	10	2	5425463.409	7.875228115	0.692030539	0.604647509	5139.021361	0.42552926	391.9927679	5.440936119	14.47138115	4.252641078	12.0077735	0.210777224	14490.44548	4.412386148	12.66242906	23.22253196	8671.215973	1.245541581	2.108970548	0.024137794	7676.169863	2.34864216	4.738225689	0.075978853	5970.189881	55.21134422	0.824782707	0.36000485	2573.696642	0.494598568	0.345299677	1066.09184	0.78500888	0.585633327	0.830927009	0.855085552	465.5934423	1283.604986	60551.25169	30564.48951	15489.91671
284	3.612529441	13457.20148	30	13.74446869	7.947817078	19.45171149	10	2	5897390.846	5.275589842	0.8065482	0.867142223	6581.730509	0.482170748	408.311773	5.878485386	10.19503412	4.040218664	15.17164413	0.285417311	18582.16518	6.776322093	13.44121067	21.03843177	9348.618404	0.953777355	2.632947432	0.021663809	6949.323628	2.042568049	4.014919194	0.084599123	5281.029418	57.71197552	0.711743931	0.304671882	3147.627683	0.452407286	0.515285198	1604.17525	0.520875642	0.693740386	0.894878632	0.800492395	251.0555893	2379.074911	74505.50771	33234.24635	8265.269476
285	3.83503877	12562.10973	30	13.27884839	5.877287813	13.9452691	10	2	6210201.679	3.516145507	0.716296867	0.664367047	5568.631762	0.517019911	350.4360865	5.792895639	14.01927483	4.730993557	12.25590132	0.209076023	17031.77724	7.421587748	14.05615413	19.39750669	8809.527644	0.800947475	2.478018606	0.038473291	7064.320408	2.688830829	4.120550556	0.064373558	5673.212861	42.56437974	0.625602007	0.281512586	2672.81261	0.646092716	0.921311766	1954.224733	0.479947037	0.752861234	0.841589434	0.707634775	422.7779395	2442.640992	68767.96691	41869.66234	13363.55313
286	2.365046248	14079.34403	30	16.57697801	6.998547707	15.75249338	10	2	5326441.046	6.427346648	0.756754986	1.161455845	4709.804501	0.485732471	391.8829975	6.051753786	12.45150357	3.068638637	7.958867537	0.127593681	12830.40356	9.022945394	13.43264053	20.37243948	10326.95752	0.531653418	1.676761721	0.027820184	7584.304296	2.766529647	3.841584882	0.082612099	5478.66371	67.40271376	0.889482763	0.349101997	2915.538594	0.569295617	0.692476809	1644.843537	0.627967009	0.580016219	0.885506049	0.828551525	484.2555675	1872.598841	73376.91481	40554.32433	13138.41305
287	3.468870853	12249.2382	30	17.95341521	7.653095364	16.67431267	10	2	5387222.05	6.128154065	0.744567291	0.945165551	6164.804173	0.623843163	375.4471769	5.05166381	14.11581357	4.600661174	13.56664641	0.245010931	20278.04186	4.298886308	14.31199577	22.31463955	7168.858684	1.164732219	2.246843012	0.027262682	7004.728055	2.135054146	4.290275064	0.066709836	6211.238997	52.16113952	0.631191373	0.542338675	2745.725346	0.455071424	0.496018871	1417.826739	0.605291086	0.562743817	0.826736687	0.856263426	604.2189791	2838.183217	57592.2856	43919.03184	15260.94127
288	3.005955463	11243.64738	30	18.22256143	10.43869238	16.27260549	10	2	6153102.885	7.371193459	0.876852466	0.85046426	6549.205737	0.5250636	406.8994149	6.469082484	9.795725169	5.600727838	11.80916643	0.245790456	12784.63757	6.547276788	14.44712283	23.16732839	8746.382467	0.916087842	2.677244492	0.039142829	7670.727048	2.475132584	4.030778793	0.085758916	6291.656911	55.35382737	0.856434999	0.548498919	2668.728432	0.780470321	0.516991295	1483.261707	0.507635129	0.767712265	0.904704078	0.859211331	735.5613124	2357.754572	71262.54219	32767.39676	16996.35718
289	3.352909911	13500.55142	30	17.31929097	7.426456979	17.34011123	10	2	5645133.522	6.628707917	0.811339407	0.702325277	6100.46375	0.529196834	359.9403275	6.34337728	13.1893367	5.335919319	13.35535828	0.233757203	12197.26432	6.193205262	13.50636368	21.00296132	6702.553721	0.818415263	3.137796577	0.0409503	7289.291844	2.134556038	4.083287922	0.069670648	4703.51092	38.81854989	0.418795262	0.229080056	3712.012931	0.782493057	0.599896669	1189.639864	0.514035904	0.448015984	0.870202557	0.909510306	597.3893129	1987.458212	69842.84276	36304.36154	13815.93774
290	3.843562493	11810.56547	30	12.86913209	8.553470083	17.54255819	10	2	5011664.59	5.455747233	0.823243695	1.177528739	4430.9382	0.588359694	371.6199627	6.545921135	13.12929562	5.387026794	11.35579188	0.217066669	19032.91965	8.367591068	13.46593166	22.40223279	8360.699249	1.035803271	2.003196382	0.039996846	8405.39622	2.069321553	4.511623252	0.065232514	5607.250325	43.75498334	0.668832928	0.25775307	2798.555446	0.424280137	0.230839468	1010.953103	0.521504589	0.615098838	0.886629589	0.65314712	496.1598766	2816.38335	75377.66182	47222.66445	12520.8838
291	3.478049675	12926.59731	30	18.05710661	8.380120196	18.47293934	10	2	5532580.983	9.072574826	0.787236278	0.95912224	4953.070955	0.500214945	366.4567188	6.069834696	13.98347789	5.583801655	12.84726267	0.295303117	9875.60119	8.372920714	14.58103165	21.87696788	8950.948909	0.830277141	3.068039695	0.016203091	7164.918368	1.578938154	3.472937343	0.095209123	4844.979935	54.2525978	0.708153934	0.350904916	2367.026689	0.719434533	0.573017055	793.3776183	0.524118813	0.527779073	0.81254697	0.779020067	596.8731999	1543.660755	55752.28991	40619.99701	20378.44703
292	1.532326021	11648.34925	30	21.59573482	6.488381134	18.62325818	10	2	4927537.588	5.892227537	0.543688457	0.408602364	4835.70482	0.404296614	394.5735828	5.855973826	11.05550471	4.866898307	14.74106881	0.212163244	14944.8365	8.454231627	12.81038065	19.35946666	9500.486541	0.608247313	2.704318536	0.058196155	7926.203005	2.394023529	4.099701762	0.045995276	5556.824485	48.58098982	0.600534587	0.396047747	1906.463576	0.568474793	0.61323616	1189.523627	0.452482242	0.686381382	0.852951349	0.769402561	508.4111089	2486.552478	79080.52928	45118.6693	13067.44434
293	2.736328202	12467.21599	30	18.43154431	6.989392994	16.66261863	10	2	6457148.407	5.327708703	1.132280004	0.635403299	5447.353421	0.515281099	379.5079257	5.628020754	11.38818463	5.03120158	11.68821802	0.165040219	11288.90263	7.237002784	13.08491231	22.56474613	7788.566756	1.157204369	2.568188805	0.038432653	6875.915057	1.468558277	3.659730455	0.071803755	5281.517534	51.6983295	0.682797218	0.129196511	1766.892234	0.591964437	0.943510399	1646.153721	0.621035762	0.728080148	0.832532289	0.857835584	441.3772736	1231.68276	67102.73852	38608.96969	15354.71191
294	5.778366571	8136.060294	30	13.38147654	7.06721073	18.68021474	10	2	5619280.452	6.53968777	0.760191889	1.035640036	5915.392159	0.515058553	370.6872034	7.583141574	14.43971502	4.471653414	10.90451291	0.261734341	12302.88696	7.349667953	12.86610089	22.10978632	9834.967055	0.436888822	1.737415813	0.031538104	8068.989971	2.006170995	4.89875374	0.05985093	5398.875614	45.37347303	0.697850074	0.4215195	2590.957034	0.643277848	0.701524644	543.9191211	0.392902672	0.425227204	0.843885347	0.874633795	392.9947838	2442.979524	75958.10419	44680.7226	15270.62794
295	2.977559755	15429.51049	30	14.82393405	7.595340702	14.1698836	10	2	5894668.621	6.420340773	0.633883625	0.645176484	6276.110472	0.470117154	385.3157154	6.650358245	11.57895617	4.685957595	11.67498068	0.206339507	14282.47065	8.78791517	12.29557557	20.72834374	8267.915219	0.793714792	2.067996448	0.01699544	7109.937516	2.762787754	4.465704572	0.078749813	6737.432453	45.6313841	0.673345411	0.228327618	2592.826184	0.561170258	0.539311575	1506.573546	0.174906281	0.618275044	0.917635561	0.916839279	320.6295515	2020.876619	66705.25069	39011.14986	15650.44102
296	3.464025231	12226.36103	30	15.2278526	7.047784216	19.34379725	10	2	5115456.673	6.058614321	1.076843904	0.608495568	5043.01447	0.465297538	386.8944166	6.106089985	11.65086055	5.086881685	11.28886216	0.224090872	11127.67891	4.373627514	13.02646363	19.58020623	8728.099829	1.256518097	2.514116885	0.055136297	7188.03281	1.671234921	4.636410004	0.064328328	6036.887095	49.15660003	0.621120718	0.456054681	2440.003389	0.639802247	0.754750794	1126.944565	0.508506841	0.717695034	0.850627949	0.906639984	668.9458019	2063.879033	65079.73621	42763.44651	13776.1487
297	3.105238205	11142.54915	30	16.48434296	9.270225876	18.28850901	10	2	6503618.815	6.5987386	0.785353752	0.682423084	6902.830489	0.521218932	358.0207116	5.452556919	13.24610921	3.728977453	12.65700695	0.220546697	15365.74465	6.330647553	12.542718	22.56122459	8323.26018	1.042657403	1.557103085	0.031867377	7263.417527	2.203287989	4.338985299	0.103556919	6196.276803	45.46668601	0.659248721	0.332350611	2255.176608	0.524267402	0.663483407	1022.59026	0.514468769	0.721258298	0.891427109	0.885888979	434.7224711	1428.004884	61876.31469	37912.07702	16034.70549
298	3.941123622	12007.77742	30	8.3419443	8.476176888	17.48473247	10	2	5729093.168	7.414466625	0.485557609	0.558108822	5350.746811	0.529176527	390.7339923	2.95906883	12.42973199	5.290552668	10.75162624	0.195114516	14678.91706	6.710817054	13.27885694	21.09360191	9051.788713	0.755789731	2.312873991	0.034487203	7387.680281	2.149749148	4.52334278	0.068950454	6643.88386	42.70099608	0.63892727	0.413281507	2602.603471	0.760454949	0.241966221	1456.33722	0.594082003	0.741444248	0.848238947	0.921276594	676.5224472	999.9215482	64909.52138	32676.72061	12951.59734
299	5.452407902	8059.590655	30	14.13330915	8.090603614	20.03302714	10	2	5902175.136	3.554682237	0.72304775	0.540212588	6512.974828	0.457838488	387.0981883	5.841822276	11.32080012	5.173387545	14.83794691	0.304127288	10121.32942	8.878660262	13.01819269	16.84639186	8697.80146	0.615222623	2.259272594	0.046665323	7521.687291	2.82958609	3.225374961	0.083271371	5269.77552	44.39971401	0.635437083	0.408302965	1851.826898	0.721514748	0.51333258	547.7884632	0.542805044	0.642947774	0.90877416	0.935778797	475.9577707	702.7253384	62639.36186	51578.0655	14605.48262
300	2.448768687	13486.94282	30	11.0210989	4.910102882	20.07619997	10	2	5362862.951	4.557712755	0.948077819	0.789920349	6017.04871	0.432935611	358.3716356	4.703415098	12.06208715	3.422107639	15.83595631	0.170328165	11148.45107	7.411942763	13.58824172	22.9237362	6988.966016	1.019759115	2.835258475	0.02387062	7064.723772	2.091304277	3.678380613	0.087843021	6020.751613	53.25463702	0.761253001	0.453283267	2766.731672	0.695321571	0.217024914	769.6803237	0.48182503	0.683793665	0.862771392	0.957046898	501.2939975	1192.776889	66755.31488	44685.07112	19358.01637
301	2.608367656	11228.58303	30	15.78297697	7.203674924	19.56790983	10	2	5597273.831	8.178363023	0.99042117	0.374440935	5014.974232	0.366674387	371.609966	6.84553413	12.76578064	5.048914405	13.75155689	0.238827509	20056.21081	9.398109073	12.77550065	18.11658233	8389.775546	1.467394736	2.079102684	0.033759685	7050.306092	2.101087581	3.972764025	0.087241609	5859.033116	39.10969195	0.776748773	0.65636842	2018.216349	0.768634841	0.935715619	745.7815964	0.653731364	0.531824586	0.815759136	0.768963576	363.6184522	1069.709521	66327.41959	40000.46178	15414.93614
302	3.049457753	11374.23033	30	21.51865731	8.919823225	16.02916145	10	2	5085335.81	7.699413849	0.995700732	0.939475174	5109.729145	0.524875923	395.1752606	6.506514841	10.2078847	4.395065923	11.02418251	0.157759989	14408.60071	6.948384215	14.39973324	19.44974919	8500.707387	1.325887617	2.143633089	0.045851981	6323.168757	2.231219139	4.639220599	0.078070959	5353.551553	49.41506935	0.644200889	0.356570684	2322.871215	0.729300202	0.447826199	1317.119746	0.548631781	0.50076821	0.84560678	0.994664127	457.5109992	2075.370964	68891.93823	36124.00638	16475.37315
303	3.590653562	11145.81871	30	10.70349409	8.815636574	16.65447689	10	2	4971440.912	4.475870519	0.47586392	0.501738272	4995.640584	0.501118803	385.2397146	4.709702232	13.16356222	4.48138204	13.63684173	0.185080203	16529.31021	8.325878294	13.33572213	21.06116604	10224.13038	0.897701276	1.053248614	0.035465174	7174.511296	2.208902096	4.775512093	0.080200015	6252.844943	48.00635418	0.605570968	0.44039049	2355.760613	0.50805861	0.509989797	730.2698402	0.440760574	0.653053624	0.849983572	0.819600104	656.6636402	1598.982111	65440.45478	30182.43675	14711.68329
304	2.030011068	11833.13286	30	12.1058411	6.277365376	15.50638805	10	2	4724975.49	6.338905324	0.595594882	0.870395859	5911.273672	0.503595597	386.1254349	5.043606865	12.20322456	4.414305907	14.31666908	0.239077964	11529.21598	7.447838574	12.41230009	23.49258341	8174.684858	0.993323172	2.376116858	0.015954121	7214.364343	2.908931652	4.209192477	0.054959312	6336.579868	51.91415493	0.625944275	0.438702619	2077.715094	0.459882129	0.734620295	1270.917018	0.485431839	0.716305809	0.824299246	0.852288816	330.2512785	1100.445266	51270.31887	38591.85316	15559.7191
305	2.627639995	12431.69325	30	16.53522806	8.936909015	15.20807471	10	2	6668968.175	6.236122305	1.022363367	0.41321196	5970.60715	0.488376335	375.8634543	5.909496647	11.55844121	5.213020256	18.8608108	0.289173603	16284.39962	7.300538487	13.02280642	24.47825127	7667.396469	1.099091953	2.189311643	0.031565257	6584.413561	2.901261219	3.694935553	0.045294924	5251.290136	57.85846841	0.643245643	0.24611524	2848.0913	0.653342452	0.318233897	2395.189148	0.543472881	0.760577924	0.889507967	0.800993936	662.8058617	1886.60697	66572.17519	43790.81519	16927.88344
306	2.534199738	9791.099224	30	6.618452307	6.760962152	19.13175569	10	2	6339736.749	4.343031041	0.870991873	0.465210891	6723.392761	0.453798519	361.0353832	5.158733883	15.39891879	4.785017003	13.90378092	0.208629238	9312.130952	8.447941014	13.08061336	22.59059784	7971.503359	1.259309289	2.418210684	0.018154303	7673.411864	1.007038542	4.04092107	0.06687511	5200.008854	38.83615148	0.845914009	0.619385437	3611.233156	0.51733988	0.653717021	2115.2768	0.730533967	0.671951088	0.833346914	0.777361212	431.8480296	2388.71644	69168.16652	38633.71727	11714.37649
307	2.341241804	13046.02025	30	17.53227032	5.149738081	16.81082008	10	2	5373294.601	7.546998484	0.59622032	0.777157906	5840.091946	0.585440377	378.9653572	4.919337147	11.80786905	5.898390668	15.86364862	0.284138556	14337.58151	8.11416477	15.38467091	20.2881959	8767.140048	0.417693748	2.411237774	0.050548312	6591.200775	1.894646172	3.867196371	0.069677881	4845.353037	50.9818791	0.806779632	0.509316157	2715.894556	0.398471208	0.624498434	1213.894013	0.348725123	0.623471183	0.849263879	0.817575466	377.0507922	2251.622062	39429.86732	38618.61354	15605.40698
308	3.227921872	13805.29549	30	15.84323841	5.462496426	19.3395886	10	2	6318838.252	5.441594996	0.871286238	0.842655024	5795.39216	0.454714346	359.7249017	6.225622897	13.39086642	5.910703463	9.608253472	0.243734963	18378.7013	7.047234864	12.31993642	20.17543636	9380.180044	1.281153954	3.088169872	0.04050904	8036.521314	2.412750964	4.120436151	0.064733482	5545.333609	52.79841201	0.880636857	0.355018621	3412.84063	0.773648753	0.403529512	1273.172386	0.578387519	0.769124434	0.855979782	0.799923176	778.2448655	1378.106838	83252.55268	53887.10176	13186.72414
309	3.588725423	12540.03562	30	16.50421062	8.797939575	14.97305307	10	2	5194183.517	4.616677686	0.878168093	0.819997683	5304.622574	0.468404527	381.3917651	4.489800735	13.18072106	4.551832624	13.55967754	0.256365041	13363.40621	8.069381736	14.14652238	21.40657358	9815.922536	0.725594677	2.189538942	0.037800268	7804.801886	1.831680079	4.245024126	0.074394061	5345.119853	45.5141001	0.800810621	0.370014662	2582.74392	0.424501691	0.770359182	893.2819601	0.334088813	0.792155123	0.856345094	0.838417338	654.9385031	2085.749497	65646.10698	33388.76967	16369.45317
310	4.465058791	9952.608699	30	15.77783626	7.842381689	14.60607737	10	2	5236305.664	7.131797894	0.58056621	0.93164328	5547.111268	0.477595037	354.8817939	6.671263235	13.90545951	2.434027659	11.71608858	0.26303556	22424.36674	6.691023366	13.20431422	23.22032886	7782.213541	0.676073437	1.775899944	0.031948912	7308.041325	2.010601858	3.850022141	0.075035332	5949.84999	56.67479757	0.6840853	0.258452723	2952.844626	0.702429473	0.818941861	1603.349051	0.689616506	0.611635556	0.877401685	0.693922106	501.5212351	1792.765426	73636.73955	44198.02067	11147.6852
311	3.770789677	12093.37407	30	13.91564848	8.745222702	20.14127697	10	2	6022258.784	7.701095049	0.81859194	0.399125386	4006.804427	0.410893693	369.4795386	5.353155865	13.80121904	4.169773769	9.354142439	0.280543717	18486.65177	4.990973962	11.51363834	22.35234085	8475.607121	1.349548581	2.030343034	0.026152566	8379.736202	2.820476782	4.76209834	0.0959947	6334.544716	49.27922743	0.562998889	0.578964484	2561.044061	0.510968608	0.884328199	1533.154291	0.626081853	0.712805731	0.883658809	0.891917515	766.9079746	2069.140928	66284.91488	45978.76578	13222.02792
312	2.160745549	15033.69492	30	11.63156179	9.65125269	18.7457525	10	2	5841647.145	4.269536896	0.772468181	0.402294378	5738.262107	0.438374596	385.8385758	5.133134091	12.22625977	5.209638047	14.74836385	0.174064755	18576.02806	7.670828631	13.35339301	23.90219824	9762.922891	0.641194358	2.308888392	0.036400635	6953.260404	2.048025274	3.835768012	0.06503105	5289.920766	47.11031611	0.630682251	0.336673359	1853.424402	0.625807695	0.667311101	1012.288941	0.63243716	0.749603249	0.867409078	0.665216272	645.7715318	1401.805335	62617.96205	31902.67689	19897.09393
313	4.415018994	12848.13534	30	15.44838517	7.167918519	17.46337375	10	2	4912376.483	4.940681953	0.586453877	0.616139617	5202.043868	0.469939089	380.8506521	5.767775427	13.09863091	3.38572337	14.3106013	0.224507892	14964.50519	8.958006267	11.57685657	18.70373861	8102.800577	1.179947151	2.362901866	0.030857183	7361.52706	2.463777056	4.43722679	0.056495442	5710.254154	47.2044617	0.779356313	0.282231474	2936.759592	0.672455325	0.925563624	2541.935971	0.509961356	0.576794967	0.898077466	0.8583226	646.6049133	1423.708688	71185.19435	40106.949	17692.10449
314	4.66323875	9091.243473	30	20.24618817	9.545081491	19.55049063	10	2	5419818.615	6.714500526	0.787080831	0.30680389	5428.426693	0.512087578	390.249393	6.933778196	14.19865857	5.092177193	13.6889566	0.119023265	15684.57862	8.322522943	13.74580623	21.84660072	8804.528383	0.67412666	1.994527329	0.012342634	7489.006776	2.198371305	4.28511971	0.070783021	5765.638839	39.15740509	0.678485606	0.635053637	2343.875324	0.484276878	0.561760009	1528.887599	0.594809464	0.767611355	0.889515962	0.803817716	584.3646779	2645.682907	60642.18682	46886.94094	16001.40085
315	4.051781608	11972.93162	30	20.37838709	7.248391137	15.91633704	10	2	5923341.36	3.756470157	0.583901173	0.811682049	4739.035605	0.521722735	385.0995513	5.949160792	13.74217387	3.481406665	16.41083959	0.188764838	17728.96962	6.212879674	13.1152511	21.94431256	8736.20047	0.739096655	3.129597256	0.036854416	6515.409345	1.9898102	4.457779545	0.069563193	6115.086799	45.81871985	0.563138656	0.510321528	2392.433818	0.519240505	0.197210127	1273.737647	0.742961571	0.726608604	0.812979039	0.776943202	440.0878772	2476.474266	64262.55714	51757.34116	13663.34827
316	2.196213417	12185.99315	30	15.7299178	6.004520101	17.25625684	10	2	4890199.175	4.375607587	0.6435101	0.340239851	5493.163697	0.380300067	384.5604128	6.678134342	12.8803743	3.506534624	9.15767883	0.170511201	16219.48735	7.097349898	14.5089124	23.01650257	6690.912469	1.208625046	2.350075629	0.052357498	6644.009268	2.307378688	4.187136064	0.091496573	6059.181661	49.83748557	0.693860079	0.297068337	2227.666956	0.8121712	0.84075809	1117.328404	0.499445896	0.640658733	0.840083701	0.88727034	489.4624813	2656.86286	57049.82054	42533.44457	19769.65324
317	3.548320927	13679.74579	30	15.97761643	9.733655849	15.49088072	10	2	5759796.314	7.52119313	0.811764275	0.643610315	4522.484772	0.469771794	384.1815698	6.823944254	16.07660937	3.391642769	14.04557055	0.293909539	20925.32297	8.756723736	14.55468726	20.36650506	7214.257026	1.34589748	2.78849267	0.035958591	5993.189516	1.686016523	4.811965201	0.098867318	5783.356967	51.03786137	0.852047357	0.484729176	2711.450241	0.660716382	0.441081731	1729.348743	0.547382429	0.644885	0.850097485	0.675659007	216.6971518	2572.327512	78326.47395	46028.679	13631.44398
318	3.329597039	12843.79951	30	13.74110707	8.372846946	17.79481482	10	2	5385479.859	6.326472053	0.854878645	0.435598347	4459.043868	0.49495984	388.5212281	5.421945872	12.23718996	4.561846442	9.634970716	0.232369099	18829.85136	8.890431617	13.95862278	18.50275368	7439.09973	1.507825854	2.316140122	0.027603045	6952.72772	2.382856591	4.596335954	0.084276733	5108.756066	45.88470986	0.7574271	0.419845092	2740.79454	0.509992137	0.969758054	766.6474876	0.368872541	0.548164643	0.822359247	0.942320421	597.4926945	2166.109177	57067.12223	32701.5561	15961.7897
319	3.496965203	11567.28152	30	12.94911189	4.390588705	18.62706736	10	2	6109061.43	7.659497427	0.949750837	0.823429064	4822.706001	0.469600157	381.9864113	5.160716002	13.37600012	4.350600868	12.09012419	0.279174177	16307.25774	7.649552097	13.22181114	19.19694996	7931.129606	1.483659192	2.06780789	0.025386586	7859.578844	1.805749481	4.180597795	0.088814548	5475.222143	54.80000259	0.710087708	0.41827882	3234.065682	0.721316023	0.976347017	761.2447889	0.527897738	0.660058178	0.830881894	0.838821445	374.587979	1564.478256	72032.9387	45074.67859	20570.849
320	4.042890203	10077.62061	30	13.89606755	5.362079173	18.73947623	10	2	4462864.768	6.854376565	0.691880391	0.718095287	5128.148706	0.404298603	403.3163119	5.187665119	13.26721921	3.827502305	11.67804861	0.168612908	13083.38025	5.113128336	12.97485736	21.75675489	8780.582915	0.995970983	2.700468021	0.048045982	7965.508069	1.485111272	3.559940394	0.059551714	5485.610526	39.92386049	0.766079721	0.527913863	2229.939463	0.337543057	0.633509866	968.7463344	0.565292915	0.641191148	0.903796929	0.85760446	371.310117	1708.349065	63125.04471	37980.771	16280.2509
321	3.221319913	13140.97661	30	16.72175777	8.4186722	15.3355091	10	2	5090076.308	4.838980484	0.798118484	0.589989352	6258.040306	0.462368179	379.4358674	4.696762683	15.49023288	6.099461283	13.65805689	0.198493807	17055.25587	8.781324692	12.43777071	18.65904683	8205.720476	0.883305619	2.30378186	0.019770649	6751.771442	2.325138856	4.517731546	0.063139795	5846.136457	44.90023587	0.668372655	0.531449782	2281.970661	0.514108631	0.801852912	981.6760422	0.467129681	0.711574595	0.879965584	0.824966067	467.9506987	1080.287376	60320.36253	39117.26402	13408.27228
322	2.975498128	11140.64079	30	15.7470807	7.11434214	15.18265981	10	2	5166002.111	6.009299968	0.623586334	0.694981147	7291.13655	0.389088529	358.36159	6.573696159	11.16670854	5.168675808	10.68033494	0.211883248	18116.9897	6.064359864	12.65431644	25.20411835	10268.01085	0.914722229	1.821874226	0.049094004	7455.239961	2.473327355	4.235813651	0.086758923	6472.465889	42.43923156	0.602271489	0.307339385	3161.487397	0.402799742	0.443686342	1470.864301	0.653538468	0.542448169	0.835823996	0.683456536	455.837792	1314.991329	74556.63025	41083.10913	13326.00667
323	3.84435372	9908.34288	30	16.87779711	6.583025691	15.75097801	10	2	5864148.351	6.921390464	0.790264091	1.054654244	5044.317995	0.532227587	392.5278936	5.765769047	9.733621262	4.172670002	12.12477696	0.221291307	13572.03546	6.971426012	13.54758027	19.26866482	7657.832535	0.818473721	2.056608761	0.027444547	7800.566147	2.606484262	4.246229127	0.057795669	5599.333879	50.24250463	0.723917097	0.24178814	2666.062942	0.354108661	0.609932803	1109.096446	0.41847372	0.490310393	0.878612162	0.832257769	600.2209156	1511.494477	47832.86681	40595.45007	16170.82951
324	3.018122918	11705.64843	30	14.9159987	6.860400788	16.52892225	10	2	5419172.572	4.599738054	0.477158037	0.477216177	4484.417948	0.516329975	365.2291503	6.390873559	11.99015326	3.415684186	13.32545818	0.139628568	11573.33319	7.372233518	13.05467021	21.14376992	8504.333531	0.840799913	1.39959342	0.043820175	7118.731047	1.773339234	3.656127474	0.06695458	6188.205507	32.07972765	0.718695191	0.386408274	2389.890341	0.6089355	0.915409278	1228.300166	0.580068913	0.566026397	0.877930445	0.85488562	683.7751382	1593.078611	54776.80936	51274.8517	10966.81899
325	3.680718242	9924.259932	30	17.33026582	7.335496744	17.40329261	10	2	5357232.43	6.026567175	0.499274467	0.857418831	4288.019439	0.544623139	379.1797615	4.885156002	11.24883545	4.34387248	12.97549518	0.212289199	20230.05024	9.910731659	13.35211559	21.95835157	6787.586462	0.672059842	1.89624733	0.027504447	7008.447332	1.960569367	4.736052675	0.08686105	6342.220781	46.80309473	0.620672134	0.537826633	3890.887641	0.651821442	0.398933418	1259.065367	0.610455953	0.717948507	0.884579898	0.838566866	502.247013	2233.080496	64674.52338	39182.17159	15821.54645
326	1.957060441	14886.28522	30	10.66909182	8.856271614	16.97691265	10	2	5617200.829	5.188084784	0.651886815	0.599717103	5669.299634	0.447235687	389.5594865	4.362732557	14.17916952	5.643565827	15.74821955	0.289336887	14140.56456	7.936620741	11.27794629	20.23890732	8721.350271	0.610846186	2.878067148	0.046549126	7430.487965	2.274700302	3.919609278	0.080691906	5426.568047	45.59085825	0.548862088	0.428647446	3522.380384	0.592275209	0.623861426	1353.914597	0.41075075	0.619772735	0.855515027	0.718321693	489.7814049	3008.198673	68401.84773	24321.16037	22380.54637
327	3.307278524	9907.781929	30	15.91790401	7.962895698	19.80065589	10	2	4887572.361	5.332055028	0.627173318	0.762751487	4231.927787	0.475004826	391.3379303	4.97296428	11.28392247	3.101529499	12.76423083	0.214461231	15419.04873	8.232159198	12.61555188	20.53113952	7972.051758	0.882660241	2.109634714	0.021572557	7228.182537	2.106118884	4.431563177	0.058090281	5555.8818	35.75195821	0.624294348	0.324474452	3676.258933	0.518804338	0.571382766	674.9527384	0.691748789	0.547136278	0.846970579	0.650277695	387.7675496	1825.984393	68249.40509	35906.88343	15929.10118
328	4.277979434	9518.422124	30	16.61970255	5.833469355	17.70029348	10	2	5181431.402	8.016190059	0.711797796	0.597734266	6859.318026	0.515662597	387.7969825	6.057744653	11.43707078	3.403274313	12.13049716	0.213052553	15833.95386	6.536893792	12.11738878	23.38618254	8221.16633	1.057086258	2.721790728	0.02463516	7604.718686	1.923765286	3.322986746	0.091173506	5294.452375	60.77634721	0.610926719	0.343291928	2673.997235	0.667453526	0.595956551	1007.067863	0.543103022	0.529937069	0.804191333	0.792334468	385.5485907	1269.742308	75291.52809	48593.96434	15583.03595
329	4.538801718	9602.649709	30	19.86425619	6.700790934	16.85513748	10	2	5637862.871	4.618734646	0.922935274	0.573530817	7484.863711	0.496860194	370.4546117	6.119329425	11.06223997	3.299901245	13.8060649	0.232667377	16865.57667	6.099300306	12.13447647	21.4208318	6921.613745	1.000697893	2.742476875	0.056090676	7251.662096	2.713891151	4.097721555	0.090984292	5625.780964	51.67512494	0.952031854	0.390476382	2803.127447	0.374657558	0.846129598	1665.012236	0.526012768	0.625201663	0.86074697	0.806775484	508.1033745	947.2934658	61726.92567	35906.81607	15985.61964
330	3.585850942	12749.32478	30	15.7903702	8.921756153	15.23229423	10	2	5601879.789	6.742668525	0.771754547	0.499983617	7579.358476	0.496924151	337.736495	4.921922901	14.49014081	5.733800169	15.9644163	0.321846886	16769.53818	7.109719329	12.69001962	19.73493838	9453.90724	0.730147306	1.956175155	0.021443834	6831.663862	1.972082674	4.738486089	0.078288951	5574.340438	42.34558099	0.780670931	0.477317718	3231.088405	0.671589158	0.320094197	1127.76719	0.488888785	0.674956737	0.847560871	0.827144785	517.2941307	2165.90117	61302.49871	39205.10352	18760.99827
331	3.405478149	14702.70229	30	18.05620868	8.800149198	18.692298	10	2	5749310.138	7.868373891	0.646953778	0.735500621	6658.549367	0.557919458	362.3235234	5.692331082	12.33297398	2.937043367	13.74901792	0.125027033	12254.48715	6.462414491	13.89238245	21.40743612	8842.992402	1.166465753	1.261449063	0.02850137	6890.106292	3.245623615	4.602003583	0.062746238	5485.449098	43.75793914	0.570518937	0.360596635	2606.021634	0.50882766	0.13644233	1859.137603	0.554152598	0.700213901	0.821309495	0.783907608	198.8011477	2538.933863	46420.42978	41699.43455	11505.38772
332	3.628280768	13810.01729	30	17.94176786	6.7741111	18.64117941	10	2	5416633.47	6.456951237	0.926963746	1.046280297	6800.523133	0.511258203	372.2360431	6.654189812	9.915183533	3.65216766	14.57005142	0.265154374	13579.05834	5.014668756	12.97577715	21.30184926	8310.850622	0.560745526	1.985455885	0.017272866	7406.636837	1.948947238	4.063396967	0.046242377	6006.932933	51.38165055	0.516171604	0.472835448	3392.804642	0.595509212	0.986882314	1105.931343	0.485025544	0.683010921	0.849533115	0.857512859	462.3455858	1719.762282	58025.62277	47879.12559	11999.50662
333	4.52291205	10669.58965	30	14.87892929	7.44310849	16.4045023	10	2	6169951.169	7.810143748	0.56287834	0.250422912	4719.503869	0.571985427	378.8385593	5.238894049	12.83202388	2.514981615	12.61883235	0.16953006	15082.98832	8.132410257	15.07084647	17.8152934	7503.015027	0.596059877	2.692557351	0.050557299	7439.515652	2.197017117	4.153013395	0.052991668	6124.146256	51.1099661	0.55163015	0.277004253	2087.525825	0.500352584	0.34911003	1002.677267	0.331379852	0.746821073	0.873241565	0.702504844	676.2242832	2075.945828	65036.79136	36274.9759	12283.97696
334	2.657607201	10287.01803	30	13.05349886	8.252341712	17.06250086	10	2	4628405.381	5.720522464	0.650663028	0.489885406	6384.446958	0.548368606	408.3564062	5.904151207	11.42530815	4.559287306	9.740670193	0.117688518	13599.43708	6.086258819	13.77711161	21.43344109	10032.31495	0.773078877	2.787788347	0.043850368	7276.424975	2.636169016	5.097701749	0.059706008	5661.624453	48.07701212	0.621203505	0.549078586	2822.915338	0.522229984	0.522975368	1884.305423	0.535349191	0.727230102	0.840463172	0.817769046	580.5867625	2221.755248	62832.76214	42850.70979	15644.34636
335	5.023412706	9794.733894	30	16.26798743	7.889551783	17.43490135	10	2	6248423.169	6.159018872	0.546581569	0.542514326	5578.365906	0.576301923	386.5814751	5.512009658	14.9255375	3.727219814	12.76671409	0.294809808	16625.21843	9.035557534	12.79025004	19.6703051	8278.932438	1.219557819	2.554359186	0.014970713	7806.643402	1.604605451	4.218941473	0.059652056	5916.889904	49.3954125	0.73703604	0.49532797	2425.815058	0.453929791	0.60098752	1230.285241	0.501410236	0.558856417	0.882867437	0.8412547	552.3150095	1917.169513	66841.14967	32083.34456	12382.05873
336	4.007664897	11707.90158	30	13.46761511	7.15056276	18.4301329	10	2	5228387.27	5.530250432	0.517922029	0.615763565	5931.217172	0.457597375	395.3069766	6.004453356	14.19972373	5.063890176	13.84604669	0.240190884	17395.93661	7.236448974	14.08572803	22.46937107	10110.2328	0.49458258	2.286823973	0.015690744	7659.117555	2.139414399	4.405267955	0.078209206	5063.723426	55.01730099	0.76016794	0.582583722	2716.889231	0.331005675	0.476942652	1631.712585	0.534487801	0.473241446	0.874011486	0.809412558	459.6369714	2042.110973	53631.2419	41202.64276	14970.37942
337	2.708138529	16065.9484	30	10.37025779	8.783770207	15.00492764	10	2	4974374.373	4.199250702	0.674964732	0.815199233	6219.420502	0.567135435	345.6936225	5.037284653	12.37652847	5.904271258	13.82617693	0.285628636	13253.43979	6.062644106	12.71821766	20.67679727	7884.775484	0.95783458	1.794640688	0.040020937	7980.430692	2.576834266	3.275595126	0.078493997	5555.900965	50.96777366	0.704701911	0.262466999	2783.871662	0.672687535	0.782486639	1624.660787	0.573502631	0.62095014	0.843671463	0.811148502	408.4482731	953.2163275	64162.75209	33033.4056	16638.36462
338	4.643708124	8644.115655	30	15.62710703	8.656151025	18.32057985	10	2	3920040.043	6.205821384	0.585592432	0.670562933	7289.677197	0.482603018	364.5155455	4.256358181	14.61426302	3.872854548	11.8902275	0.204609445	15369.42989	9.299490444	12.87746564	21.59494635	10119.475	1.170579379	2.756095439	0.026620301	7228.710712	2.144736157	3.928084631	0.053193982	5372.560038	48.76325548	0.578306244	0.32376189	3348.640929	0.6589532	0.888089125	1686.004067	0.574359203	0.776829724	0.845826815	0.819914873	531.1163065	2021.914658	74214.59701	38164.58362	12811.95657
339	3.874614266	9317.666784	30	15.94573764	9.358627456	17.47382117	10	2	5687443.68	5.4488106	1.007082802	0.459175109	5650.22216	0.408050813	373.0676488	5.295061725	15.28906488	4.016362316	13.50043141	0.310741445	15817.08689	6.331522124	13.48452276	20.70578773	8647.393931	1.135247054	3.376141998	0.016479027	7340.352451	2.055506258	4.675242649	0.105709664	4972.601186	37.19744614	0.763283228	0.349616975	2950.324419	0.401453472	0.883680777	1600.197292	0.567621759	0.723701057	0.893819193	0.707827224	156.2963841	1229.715962	79170.50839	46756.41257	17009.29906
340	4.277004841	11054.15177	30	5.458070138	6.350710493	16.34353504	10	2	5205830.806	4.993896128	0.759352552	0.564839678	5787.982082	0.399227986	383.6670741	6.134860946	11.33272119	3.556705816	11.88524341	0.303932081	21937.50873	7.882540559	13.81863785	20.60415722	9124.395959	1.077618121	1.800450893	0.023592001	6741.939434	2.236817476	3.991908904	0.064757461	5424.017999	48.2204811	0.587914168	0.361958515	2455.957735	0.66922102	0.1119981	1431.37798	0.427034801	0.631672701	0.846737006	0.834363849	531.9026239	1389.275824	68326.82456	37616.43129	10104.4911
341	3.408368259	12053.34461	30	14.44592142	9.748986236	17.33742253	10	2	4489974.464	4.999580312	0.421057646	0.634870258	4605.769619	0.571842441	393.4665333	5.899791339	14.36596955	3.721736049	15.21119463	0.23938993	9629.200652	7.6763676	13.20913647	22.01305567	8926.211597	1.00167949	2.019874011	0.03688119	7692.105119	2.76468008	4.33123756	0.075341719	4946.807783	44.84384683	0.69287255	0.440147504	2780.020835	0.317909498	0.870222163	1150.208105	0.496273826	0.68449459	0.868442536	0.860412869	379.341452	2127.016476	70049.50614	35159.10631	12783.48134
342	2.817580628	12385.46514	30	14.64367768	6.500983552	18.87123734	10	2	6138947.132	6.103194494	0.780598955	0.590353241	6182.274139	0.527589122	404.4821552	4.846018587	13.67435138	4.453409073	13.26528081	0.237418901	15665.54957	6.525864469	14.03040194	22.35926869	7900.586627	0.504844507	1.85973833	0.014849435	7245.277616	2.92361421	3.858136823	0.063152537	6531.154697	39.32691359	0.779323238	0.322459541	2980.192662	0.376996732	0.632976619	1564.390682	0.523603901	0.692248175	0.792367962	0.805584227	405.6835198	3077.247013	66911.87446	52311.4229	17871.11148
343	2.860499615	13062.34392	30	16.55232089	9.666913418	17.57086365	10	2	4883655.176	5.914926293	0.809602202	0.54838438	5452.49485	0.607070183	355.1917595	5.889558521	12.53898706	4.894365079	14.66474698	0.286913579	9108.273336	5.950509411	12.98567932	21.2402176	8033.924883	0.805775614	2.666511498	0.038131586	7379.052945	2.775097288	4.39962908	0.080235873	5848.177843	40.64893467	0.777335197	0.50800599	2388.287033	0.760962943	0.724952321	1072.944474	0.510042175	0.554307983	0.869381197	0.884966645	595.9581404	2295.881768	62220.26458	28587.64195	13990.45862
344	3.971976231	9524.774752	30	13.09836058	8.326710613	16.06595633	10	2	5921372.644	5.85021614	0.821204714	0.273452283	5323.938558	0.466583847	372.4413621	4.812576991	12.03027741	3.480887238	11.74851361	0.283272947	11159.64637	4.912391905	14.94609588	19.01871002	5741.126006	1.287816991	2.124761605	0.029007232	7473.535817	2.738535517	3.973340071	0.057740163	5965.708844	50.1646409	0.818651016	0.462600811	3026.336826	0.361696141	0.720892131	878.6663014	0.538525072	0.578112977	0.880639631	0.753209226	398.2993409	2190.415374	48328.40558	36650.59055	15259.25185
345	4.042245152	13047.75986	30	12.83763098	7.787417344	18.12582548	10	2	6617633.527	5.978847355	0.653330325	0.901568275	6127.648798	0.505661222	396.18867	4.61952619	14.22214244	5.063291265	12.80598583	0.326304048	16575.94216	5.174188575	12.57888807	19.59898921	8021.154614	0.928739984	2.657288102	0.061327411	7697.842862	2.405721854	4.129380227	0.081849284	5294.998152	52.52213503	0.926679755	0.475748186	3216.046602	0.428784939	0.292725526	851.6487883	0.601711707	0.590237978	0.875574777	0.77660314	378.6438558	1958.187532	64639.20547	35999.73625	16021.08186
346	3.802381344	11658.91335	30	15.33686682	9.371491129	17.83762397	10	2	5574805.03	6.808435171	0.809001889	0.881165011	6230.010302	0.462420015	353.4304838	4.915277407	12.14829415	3.354198793	11.77015043	0.226174879	11870.39371	6.926891276	13.11796407	18.28028346	7763.057062	0.895904274	1.556524627	0.03635339	7871.174414	2.889532218	4.484346444	0.070790068	6073.764853	56.09914358	0.644241475	0.228420485	2927.25861	0.630856897	0.460378895	973.8414539	0.703301732	0.546967986	0.841833646	0.697131832	360.5791521	1227.648833	70947.09252	35210.05208	16881.79138
347	3.578862959	11986.3132	30	14.08462639	7.090439481	17.01182823	10	2	5254193.337	4.915680587	0.675736602	0.416930631	5628.415831	0.510940831	387.2002121	4.776524772	14.83122633	3.112270904	11.73386094	0.287143096	14213.23263	6.160348682	12.46535173	22.14979122	9481.364444	0.696416655	2.152628068	0.027643112	7681.707102	2.707379145	4.260721556	0.071728959	5941.17764	53.63850668	0.997142617	0.491328891	2730.184188	0.524761674	0.937564404	1315.234283	0.401417224	0.546970417	0.886116088	0.95378673	436.2375862	2409.9107	49573.66448	41824.37171	10198.72745
348	4.764211785	11384.69282	30	14.32153993	4.440664583	17.24089622	10	2	5574420.305	5.581313466	1.156492617	0.427183146	5835.471843	0.415754155	383.9313757	5.917795256	14.65997463	3.796430721	12.93651438	0.213532279	14785.42373	7.847275119	14.51575589	24.18716474	8769.164421	0.859337541	2.219954762	0.027370517	6970.77695	1.978653388	4.251009854	0.081203203	5161.744733	54.88578117	0.851740499	0.404699585	2252.534595	0.463523595	0.959335991	1429.853725	0.390492106	0.631310015	0.85347471	0.653047363	597.8479405	1426.857709	67946.97018	37326.53512	20780.65258
349	3.95703436	13331.47988	30	11.08954969	7.095507215	17.45374221	10	2	5786298.431	5.510722449	0.719731289	0.823126311	6390.514978	0.591937119	400.1761813	6.234779932	11.29182484	3.769233201	13.63120816	0.23122862	16480.68737	7.673245001	15.15911583	23.91849405	7987.107735	0.978053408	1.863484734	0.01525559	8194.420982	1.899968662	4.381516223	0.083255826	6689.569241	47.62125579	0.805954757	0.432733723	3259.017197	0.663031103	0.65686021	1199.868921	0.609954681	0.583797789	0.885468822	0.901665206	556.0482999	2879.660144	66410.61706	32223.633	17052.71272
350	3.169198618	11215.72321	30	14.97720922	6.964557629	18.07853166	10	2	5255309.246	5.35051513	0.681612152	0.005181092	5898.124553	0.513140268	389.4841919	6.361327193	13.99411128	5.852488756	11.2633972	0.20867662	18957.56649	4.052694835	14.31699493	21.25651295	7290.474817	1.165658757	3.041127875	0.00277034	6930.084577	2.613161396	4.456280991	0.077467403	6362.877344	50.40010569	1.058773064	0.281713955	2890.382813	0.67487127	0.530634388	314.2958852	0.594565915	0.701927865	0.836831343	0.737193695	424.5105856	1737.326781	58569.64515	49931.90098	14376.5317
351	3.574376559	13118.2259	30	11.30006832	9.779919795	18.67519843	10	2	4523861.368	4.626488443	0.817063715	0.748441376	5872.256504	0.443197344	394.649543	4.664903109	9.754207276	5.615537907	12.67422875	0.297227819	17419.69257	7.50855984	12.39373099	21.14811805	9008.691729	0.669505399	1.417950204	0.052201209	6482.106384	2.994823844	4.237537766	0.062471132	5364.831846	49.24672819	0.764127421	0.232403615	3306.013582	0.720583273	0.533921441	964.1661627	0.733568674	0.685489625	0.930152158	0.827003414	580.3398022	1183.866586	72530.93692	33336.06311	15674.55354
352	4.633755529	10166.97812	30	13.61095048	5.5258802	16.80124448	10	2	5495279.653	6.593048969	0.593399989	0.64125116	5706.209709	0.510008863	382.7869133	3.844554377	11.40332262	5.807042948	13.087923	0.232182832	10378.38769	7.413468478	12.64705288	23.09330182	9316.059843	1.041048743	3.22771642	0.012230172	7444.068154	1.563115094	4.577513804	0.053204555	5839.121702	52.51144966	0.552420686	0.344997909	1980.320144	0.930703185	0.324397639	1337.188346	0.57751284	0.655986147	0.891809323	0.896348906	616.2923443	1668.316907	101376.7674	40368.08619	17452.73149
353	1.71403325	16749.10633	30	17.07492279	9.355291887	18.37728377	10	2	6019268.664	5.886437512	0.720505846	0.515784207	6116.56347	0.48064773	391.5833657	5.712431228	12.02046212	3.386586404	11.89622969	0.244394166	15288.49592	4.747161894	12.29613443	21.21308688	8831.759541	1.019569064	2.6353527	0.026029278	7026.337735	2.409621126	3.95074182	0.090748482	5425.48553	54.10227255	0.368361817	0.365310861	3079.699012	0.70107281	0.941410477	637.3667243	0.568183934	0.600000608	0.869894935	0.853918481	299.9010855	2887.195881	59178.31337	39851.17791	9403.766653
354	4.441037229	7062.760475	30	18.75484159	8.231026779	14.43672389	10	2	5313922.402	5.612759976	0.709293132	0.576982041	5230.445997	0.502366589	390.2211561	6.141743605	13.4356872	3.999419956	12.15282266	0.231961351	16815.44219	10.00400106	14.1529182	17.61633309	8055.343548	1.100019748	1.515931117	0.040857453	7848.679481	3.357966872	5.093139482	0.100287871	5675.237005	50.7798623	0.664513505	0.552715622	2515.829238	0.388158505	0.989491411	533.1721079	0.473061564	0.546135538	0.876759033	0.832256821	548.4395477	2876.279237	57573.21242	47174.32547	11548.66161
355	2.46093498	13904.7308	30	18.28810487	7.316479672	16.03000174	10	2	5602850.186	6.326541108	0.707025292	0.803686011	4854.280798	0.491627844	360.6206545	5.180510773	12.77635488	3.914718545	10.74971593	0.17688619	9638.933429	10.59447123	12.92755486	22.96969779	8357.308561	1.155831637	2.685618593	0.027354642	6856.893898	2.324858009	4.581484579	0.087400483	5679.598247	55.00892502	0.735804635	0.460891312	3347.224234	0.420292785	0.964474028	1303.588504	0.649343746	0.545856274	0.84924976	0.878042921	481.8637837	1216.898049	69720.31822	37073.89943	14530.08232
356	1.893263352	15958.41845	30	12.10581011	8.155785868	19.1069693	10	2	6310965.817	5.312025843	0.655714707	0.64246358	6337.821707	0.521864165	382.5555179	6.345687096	12.77341932	5.392855081	13.39624339	0.210380877	10908.7198	7.856617058	13.73581867	24.08141687	8952.953096	1.121092164	2.4888439	0.026974927	7598.746346	1.860162451	5.306174198	0.04105816	5933.515101	56.32958857	0.84190688	0.532170788	3029.844477	0.77745162	0.428090848	1023.459964	0.565348971	0.607935242	0.88463001	0.859501115	403.698814	1974.915505	79287.10942	31063.46982	13982.8833
357	2.419900286	15375.34074	30	16.96980897	10.03430241	18.06860826	10	2	5887853.841	6.066714142	0.722642347	0.587138622	5414.187226	0.530588606	394.196214	3.082042817	13.11738664	4.064596946	15.21488387	0.244261782	15056.18542	5.711084472	13.65963198	23.00518673	9114.792632	1.693357168	2.025190122	0.028178746	7647.500532	2.511604422	4.921817929	0.080041535	5925.702521	38.38355135	0.650735768	0.522371865	3114.265318	0.540700017	0.803402693	571.8193036	0.513094666	0.65182922	0.796127446	0.703004478	541.9075411	1982.275802	56139.39484	46642.76178	14063.76909
358	3.954214328	8662.342011	30	17.32585574	10.67301081	16.98401555	10	2	5025426.851	5.724763463	0.495024878	0.741435474	7114.379765	0.665488884	391.5495432	4.941987504	9.941293745	4.281024765	10.2351412	0.308043838	11274.12264	9.215555769	14.03155148	22.81926753	9473.431284	0.519895866	2.342368027	0.010608274	7152.013184	2.899977924	5.085946631	0.068128798	5582.036169	57.58299297	0.705760904	0.343541748	2386.100595	0.601683709	0.660031326	1614.619782	0.601511127	0.772342161	0.922097475	0.786887707	291.0354004	2721.947434	63613.32292	41575.52815	15037.36339
359	3.413285682	11055.35081	30	12.72237441	7.530251122	17.87752434	10	2	5929770.937	6.612391888	0.792297688	0.381377502	5704.304602	0.456484746	384.6139398	6.10211893	12.61170548	5.846034539	14.66376636	0.314709534	13322.19834	9.686629036	11.31335954	19.83419363	7226.711963	0.768464582	2.773312913	0.032619905	6863.366501	3.081889377	4.765029963	0.094394314	5454.754307	52.58350917	0.701827878	0.240473692	3321.155788	0.63378675	0.616317332	548.2211636	0.522262906	0.716850967	0.836292341	0.791190105	562.1109342	2734.084849	82237.23068	49546.92351	18002.79785
360	4.247295941	8498.603246	30	18.855171	9.114213061	20.17271846	10	2	4964050.678	7.139596358	0.580877813	0.670064117	6731.858714	0.47207629	392.3670907	4.210726285	9.644209327	4.962957478	12.14818843	0.282803222	14313.25584	4.936178077	14.70585609	20.07710902	8102.269443	0.237651512	2.312620793	0.028347812	7837.142734	1.113343512	3.57944349	0.067491378	5978.224864	45.33207784	0.782955988	0.34264154	3679.737178	0.800809964	0.660326927	849.9920864	0.794907651	0.679422387	0.850281297	0.846667419	486.6414758	1396.700026	52305.73975	34983.66389	11514.93836
361	3.294400052	14036.27283	30	11.41329944	7.875522936	17.53557067	10	2	5561216.657	7.364622964	0.764206038	0.820210338	6324.815728	0.622730057	386.5441902	5.234601014	11.2195113	3.480309225	15.49230181	0.187393274	19580.26029	5.710015393	12.65510029	22.66036712	10197.26015	1.043752225	3.290544516	0.042618625	7220.038358	2.106406975	3.891211127	0.079671616	5636.72631	50.19606135	0.683841349	0.470322414	2704.356005	0.462081091	0.241943149	1251.381104	0.702662294	0.691034309	0.841405993	0.81106905	974.178016	2788.289407	54946.9544	45143.93928	13128.54362
362	3.070442564	10889.97749	30	14.54319624	6.515359849	16.3557963	10	2	6048225.116	6.720313813	0.815103331	1.04943275	7072.284402	0.58373934	391.3313311	4.742001787	10.87727713	3.154049364	14.82360979	0.268261667	18656.56839	8.195489067	13.81848981	22.05458703	8385.73489	1.274901933	2.108116607	0.029566569	7005.328828	2.494923753	4.598195787	0.093027524	5852.30626	46.24591948	0.826077051	0.211952738	2386.946574	0.368699647	0.685813537	1075.2188	0.389063743	0.603666028	0.841804999	0.840053903	420.3184118	1099.808898	82411.92257	38987.18963	17408.80444
363	3.578624027	10483.23352	30	12.56385024	5.756643971	17.11182747	10	2	5542356.207	6.937043035	0.985900634	0.635016187	6319.290843	0.542400779	381.9099852	5.533157217	11.65097533	6.553336544	12.58904249	0.195033669	17291.41237	6.190961504	13.56253724	22.97104523	8800.58979	0.788872341	2.733524476	0.019845555	7191.153991	1.759124101	3.925768898	0.055803728	6122.925428	51.01498658	0.611378224	0.142802986	3055.059599	0.428893874	0.7207033	647.5467442	0.404048578	0.6700994	0.875020971	0.785377379	399.9957174	2572.416349	50266.62398	50284.70736	15538.12133
364	2.779983744	11851.15435	30	13.68057016	6.060037706	19.89550142	10	2	6147798.862	5.681694888	0.554796352	0.630095421	6008.673037	0.521554318	381.529897	5.389940657	11.73048964	3.062894367	13.49393413	0.195757875	10919.76272	8.946941063	13.74244166	19.2109488	8781.574919	1.049659149	1.499939197	0.035912307	7278.37978	2.877529971	3.777758076	0.077587548	5570.351524	51.08857227	0.738145047	0.605357449	2594.515522	0.483932167	0.668687188	1620.450868	0.582701191	0.788321282	0.836642692	0.850017794	354.7404111	1633.42721	61413.18348	41942.15943	11074.66609
365	3.165423464	12355.43803	30	13.15503314	7.929712306	17.8923025	10	2	6470248.318	7.023164964	0.82262737	0.276649096	7260.712506	0.467787056	401.6676655	4.399305833	12.44476756	4.67862204	12.16010706	0.213929596	15198.92298	5.945250061	15.62966965	22.69556168	9077.986184	0.796533886	1.872139405	0.021453606	6931.719379	2.870943953	4.043890618	0.058799767	6266.510849	31.31936433	0.574227067	0.327142657	2781.190563	0.537545816	0.695576694	1315.555648	0.439991802	0.497091957	0.838284749	0.851214747	658.8131425	1640.473748	53283.3425	42598.44717	11635.71727
366	5.08972632	7125.879168	30	10.65130251	8.067214588	18.50117722	10	2	4720191.465	4.432649683	0.693098498	0.938340758	4693.018401	0.516718814	387.8033051	6.510021692	12.64902696	4.215357214	10.6672243	0.241547874	6817.23084	7.2070251	12.6311923	22.44883633	10307.21462	0.627960656	1.863213443	0.035076962	7909.876011	2.448755661	4.892783493	0.102302893	5854.338174	57.06912977	0.584805825	0.532612735	2649.469071	0.71893774	0.641002634	1508.549339	0.585873502	0.633956275	0.881498784	0.859892411	423.6146722	1210.671794	47059.73595	49937.92338	15513.79721
367	3.704834934	13385.06725	30	16.88233248	7.311362686	16.5551615	10	2	5232070.297	4.238547401	0.547983839	0.84911167	4846.106596	0.531273213	360.9562401	6.043573861	12.23900701	4.944864921	12.69535811	0.263378169	13358.37877	6.510282225	15.26373346	19.56100969	10742.78356	1.198756034	2.752571542	0.047934103	7488.099336	2.19633538	4.280643682	0.058536796	6077.187919	52.51751279	0.520109882	0.098027027	2513.639176	0.631140448	0.812189931	1643.668158	0.411181139	0.689526797	0.839908769	0.911056547	399.8684722	1414.089389	79384.07215	31999.44249	10388.06664
368	3.421506343	9285.055039	30	12.65267863	8.928412274	15.45744742	10	2	5095860.403	4.819099863	0.865762287	0.653469982	6771.568072	0.46471767	360.8611126	4.603046536	11.12143265	3.361284954	12.36343556	0.269061166	14405.36136	6.58461834	13.61005125	19.76299195	8882.687788	0.730418505	2.68515098	0.017007387	7296.175062	2.144306966	4.319572414	0.079571979	6185.694057	43.96636156	0.647820488	0.165313729	2269.609294	0.474814439	0.498175935	1331.012655	0.557701999	0.63129717	0.847186574	0.983504778	426.4092443	1097.935304	60378.227	36077.00066	12165.3086
369	3.054419002	11932.64439	30	10.25180254	5.694451268	17.51842848	10	2	5816294.164	6.860732559	0.612663294	1.027000355	6029.389731	0.473431268	374.9136736	5.967148933	13.06767799	4.666770527	15.42581361	0.261115191	11850.50848	7.155210092	12.15164154	22.8383653	8268.015708	1.104050055	1.868256259	0.045337699	7487.391009	2.155468139	4.874113336	0.078444276	5232.113408	52.98708836	0.774402302	0.46385182	3807.619514	0.783628814	0.742905619	1872.472125	0.462364319	0.636500004	0.876628933	0.776503472	494.0155807	2242.260688	63505.10606	42235.70458	15571.20345
370	5.087317619	8495.382967	30	14.97141746	7.873912857	18.43015441	10	2	5497203.744	5.601367231	0.656817697	0.891881972	6988.663877	0.41955826	391.3307063	5.869347075	14.39432686	4.042408943	9.955636672	0.284530089	8094.463763	8.294443451	14.15862059	21.47574465	7727.882372	0.953894002	3.205795339	0.023508073	7010.12629	2.362978252	3.731945	0.070267503	5895.509051	39.02789821	0.807715766	0.341696429	2821.280214	0.396624534	0.508332626	1483.865651	0.524120424	0.690740402	0.894414834	0.837095031	383.9437291	2005.673982	68227.22037	46402.20908	18736.14533
371	3.626962119	10171.39659	30	11.27986033	7.394486478	14.31977346	10	2	5420258.399	5.953294665	0.671010479	0.761250723	5592.229763	0.608689362	367.8679925	5.056024293	10.22450365	4.03863508	14.51345111	0.196983007	16934.96736	7.252024385	14.41632542	21.40326572	9377.373183	0.471509286	2.420913969	0.0366057	8117.714347	2.338578747	4.44833931	0.10143254	6292.171057	48.69863988	0.69027243	0.43081617	2056.623689	0.351638056	0.287583516	646.370354	0.694324713	0.54323199	0.80690093	0.636029216	461.9400228	2108.793096	63129.19345	53550.48714	17895.98505
372	3.759180216	11769.00743	30	21.05571392	7.927672434	15.96621155	10	2	5776904.54	4.419906603	0.572500896	0.902058436	5579.696513	0.587961263	368.2721722	6.239917207	12.26176411	3.893113183	13.78280669	0.259789436	7760.708423	6.84362332	12.75455934	21.96147534	8129.659282	1.275201202	2.069231457	0.038056724	7416.099084	2.4053355	3.591879967	0.095834655	5163.81894	46.18069699	0.615628039	0.503256177	3140.283805	0.635722309	0.431572549	1113.762539	0.754242592	0.589177167	0.808523922	0.746471566	396.5712742	1831.129988	68965.78633	44545.9423	19185.48014
373	3.522068851	11577.53962	30	14.01348824	6.317881837	16.02636517	10	2	5489514.501	6.17431904	0.716125776	0.82443578	6064.977589	0.496157987	399.5363947	4.967042117	16.29905172	3.821015917	12.29065025	0.317490202	16351.18807	4.600194232	12.24681428	22.32331744	10263.65591	0.92765445	3.040440239	0.017191248	6891.469289	2.766753857	4.290417969	0.070869239	5870.767962	51.88031475	0.628438657	0.371622899	2955.723983	0.476761657	0.550692758	508.8981885	0.330716161	0.654232816	0.852750581	0.800222579	651.0503711	2067.270474	80585.96735	47534.01894	12451.05043
374	3.028953533	13135.84547	30	14.94648474	9.430451622	18.58253457	10	2	5358985.749	6.173689563	0.808231012	0.448689638	7155.907294	0.485004571	367.6634259	5.442110757	11.20886862	4.282524799	11.81449089	0.305938571	14043.52242	7.723908496	14.57027467	20.05305821	7884.02785	0.802864213	2.634238	0.040854665	7260.181009	2.276292771	4.112554698	0.072354547	6007.038771	53.9650465	0.598441738	0.375179427	3125.92999	0.7461664	0.771046769	959.4022739	0.570609926	0.717849061	0.815472956	0.789681094	459.5015985	2362.660197	50053.92129	40962.05927	13125.84903
375	3.71930699	13183.44019	30	10.87038802	7.832369167	19.57878303	10	2	5612817.995	5.102299519	0.853965357	0.633326038	7272.122065	0.512094861	395.2126589	5.546428902	12.50252421	4.973392691	9.484968424	0.220876035	15152.62198	6.048944796	13.83209308	23.01895563	8968.28747	0.754082401	1.635849938	0.046482183	8011.270933	1.680859682	3.912949653	0.074938173	5400.61855	49.53468395	0.656000641	0.317041452	3287.764587	0.451336146	0.335942073	466.8529093	0.517045891	0.756379907	0.831684194	0.780385044	560.7377773	1852.024232	59890.67088	41649.26433	13947.11763
376	2.195487731	15639.67423	30	17.75130538	6.665553485	16.19531371	10	2	6062325.265	5.783073322	0.712248381	0.817751957	3804.577688	0.556343904	384.0207966	4.434198839	15.58059125	4.920487767	15.83361396	0.251948583	7966.126663	8.21829808	13.18765808	20.03309465	8413.859892	1.02996302	2.165484315	0.03728749	6988.586112	1.968419824	5.162321955	0.077510116	5938.166977	55.95421497	0.78825038	0.379157258	2056.509645	0.568952792	0.746780452	1614.716075	0.580118718	0.801371675	0.811360383	0.844983656	582.1382329	2429.567578	73832.29135	33654.17177	13482.06862
377	2.327311347	13806.64007	30	13.30460416	8.163121179	20.28449109	10	2	6189517.973	5.406668658	0.806733182	0.551120802	5733.920319	0.543604884	398.9037932	6.389581784	10.50615918	4.719349291	13.96013207	0.138208996	16801.80985	7.087563772	13.08293074	21.89322088	7838.97132	0.926014525	2.518081229	0.034357099	7834.75947	2.560537452	4.272654636	0.062040187	5364.753263	63.34836069	0.898806957	0.50168487	3343.286433	0.526442485	0.755123223	1579.950502	0.521589126	0.724574036	0.866696896	0.84723664	622.7612638	1340.476479	71847.9281	39283.49098	15516.86201
378	4.345042884	8233.06119	30	17.30647269	4.505524428	18.79973751	10	2	6288342.025	4.214418169	0.716990961	0.479466181	5684.731862	0.412486492	376.1688666	5.60402449	11.35591138	4.364340587	12.58840459	0.205043708	15551.88342	8.415728001	12.74822157	20.79756273	8504.838416	1.000224187	2.344668183	0.038860426	8177.190622	2.386077448	4.639727602	0.072485006	5890.437247	50.86977599	0.828370241	0.207986037	2177.578846	0.598896753	0.047088982	1443.02622	0.594140891	0.682920245	0.817239965	0.833314374	502.9178058	2454.215333	74577.5676	45260.2692	19783.81721
379	4.005601426	10945.35353	30	10.95138486	7.52130824	18.85308477	10	2	4656512.953	5.101495705	0.355508244	0.554025651	5338.823712	0.485124613	360.2527827	4.817470097	12.09095407	3.553484355	13.34982101	0.280618379	13814.97287	7.949820372	13.58703042	19.08070667	9034.387303	0.802458266	1.99259321	0.029470799	6760.322571	1.673780078	3.904350352	0.056035039	5627.809448	50.34880405	0.869051846	0.334560355	3510.936363	0.936036717	0.487311357	1093.210939	0.62642449	0.585313188	0.945054717	0.699682783	560.5038402	1894.300945	87046.68648	45880.04927	10807.93985
380	4.590406743	9790.686232	30	7.905421322	9.972434573	16.5057678	10	2	5237825.477	4.73998906	0.479445441	0.723221019	5789.339705	0.544133629	391.7187072	3.681117549	13.90096251	5.982811598	13.15164198	0.197850118	11031.40861	7.358020043	13.83385249	20.35585497	8435.922907	1.427829119	1.710137275	0.023801042	6674.751897	2.777042932	4.426171578	0.075187997	5485.714617	50.47130215	0.45290104	0.67172962	2702.313089	0.502945421	0.357026452	1231.565492	0.346836099	0.655445521	0.879669845	0.848919493	420.4175535	1473.807092	82416.32833	49015.32102	16052.92937
381	2.637041982	15927.03073	30	12.08908395	11.07281129	17.96408933	10	2	5863251.848	7.544848376	0.669489321	0.530734071	4829.54852	0.435537775	375.4233389	5.560437237	11.57567891	2.250525682	12.3783076	0.23359725	15217.17567	8.276100573	13.00225344	19.4657399	7688.902945	1.005749877	1.719004557	0.037126644	7654.044589	2.759333636	4.574827324	0.059100689	5860.594868	47.31800672	0.537173506	0.355245569	2854.09321	0.527417763	0.877513715	2132.073637	0.468777159	0.650311324	0.816827059	0.902345839	484.7226356	2269.057469	64342.68539	43207.69523	16887.8728
382	3.197664343	11738.31765	30	16.76310571	5.011321793	16.08720319	10	2	5936969.993	4.644366409	0.879051374	0.375948251	6074.182716	0.438709056	366.1316629	5.223568186	13.2178546	6.161551748	13.93554957	0.189911859	17254.0349	6.301687718	13.75401277	20.89464536	7897.452062	0.765972886	2.270021271	0.037335025	6654.907393	3.077416309	4.514409885	0.074862183	6014.764039	51.52345652	0.756898869	0.472571517	2213.410602	0.681073811	0.806287777	699.2994061	0.599872746	0.630937753	0.823746626	0.703367822	592.0469927	1803.15928	63931.0372	32246.70469	13729.10803
383	4.528651441	11383.69158	30	14.58148561	6.59406968	18.90537541	10	2	7030681.331	5.476633905	0.611293427	0.341509728	6138.080004	0.405406649	381.0549187	7.055995105	13.80624653	3.9274685	11.33628839	0.27485258	10516.36906	8.03939221	13.14112519	21.96692873	10081.99964	0.893478907	1.823830992	0.029444296	7160.469617	2.890454805	4.192878681	0.080095943	5549.603505	44.93958325	0.575437136	0.289534171	2622.17371	0.538705259	0.347897086	643.0210731	0.54650593	0.548163654	0.767911676	0.8109777	818.7197386	2282.32462	51727.58484	36279.4057	14398.48442
384	4.405826944	8436.374612	30	12.88210694	7.385239178	16.34706479	10	2	4505420.404	4.42044259	0.783772986	0.649620644	6776.589349	0.46589988	388.3908981	6.052508265	11.61518109	3.323073459	13.78273053	0.212556818	18277.69989	6.778508169	13.67498866	19.2996773	8597.204092	0.511910171	2.332600308	0.030026177	7209.923974	2.580218434	4.308306139	0.079722008	6087.124664	47.07119695	0.535298907	0.432924614	3179.7308	0.383679821	0.553118274	1303.91331	0.342198373	0.556877298	0.841874851	0.64110484	378.6975631	1482.266117	65482.40747	43211.4053	8106.575189
385	3.868488429	10184.70285	30	16.6155387	10.50137914	15.75472283	10	2	4932795.277	4.924278427	0.713757772	0.826290243	5207.290179	0.44133132	369.3929776	5.984456062	14.91618396	3.700361817	13.92990083	0.211558879	16595.34077	7.603453636	13.76063901	22.76328983	9640.702317	0.571323068	3.021301831	0.036873393	7491.32837	1.553134872	4.774852016	0.08552642	5066.717527	53.91403185	0.796236852	0.298826482	2631.685985	0.487691451	0.473524531	1735.897631	0.618577207	0.590874186	0.805751497	0.89862433	718.1814943	1631.167479	59980.09062	49133.95894	13102.92847
386	3.870146302	8294.22391	30	11.70969455	8.866506142	17.04853898	10	2	6422550.867	5.759087748	0.776922263	0.491471947	6067.335059	0.461815032	354.8888838	5.264436215	12.94303726	4.59500964	13.61133565	0.178353903	11300.72882	7.91890264	12.89530289	21.71533207	9018.657746	1.244071151	2.523705275	0.037665621	7539.315738	3.202722962	3.664377594	0.054555208	6219.137564	58.17302165	0.505444189	0.446025963	2268.729714	0.61555576	0.266478272	1521.531066	0.588148068	0.85900641	0.847987944	0.914439394	606.5368929	3337.660139	75345.50092	42711.89435	12531.84941
387	3.534384642	12432.38542	30	16.14353936	6.045865003	18.10791636	10	2	6240627.086	6.355739232	0.824875169	0.662287434	5715.463434	0.426741634	370.1882838	7.498207188	13.97295452	5.226471317	12.425367	0.20787133	15595.95355	8.665692676	13.78810707	20.25373055	8111.380526	0.665123528	1.855985965	0.025620625	6970.248698	1.381129273	4.392137454	0.071859273	5175.162277	63.37323312	0.655276386	0.389044359	1978.663191	0.660471647	0.448969964	1277.813515	0.586728943	0.683860837	0.908317428	0.775675772	492.343718	2123.467434	77526.29516	47433.66293	14007.34124
388	4.267541819	12632.62567	30	12.83354525	9.1226681	17.96334083	10	2	4987988.484	5.823011717	0.673723249	0.559927958	5493.66725	0.496077379	354.7993792	5.648067586	11.73278252	4.509761029	13.27439686	0.134124033	12334.42481	9.857275851	12.70331346	17.63774176	8393.932006	1.326574862	2.568832912	0.00486356	7489.848165	3.06924731	4.79387054	0.070041596	6021.777894	44.14638295	0.568344359	0.372356533	2451.710443	0.387943667	0.844974772	1687.022224	0.530718682	0.771575056	0.798382409	0.829711988	578.3387181	1395.772923	66723.99474	52393.4936	17624.14426
389	2.238083523	13490.282	30	12.16995955	8.325897517	18.09411858	10	2	5710975.934	6.398471623	0.766632329	0.49281357	6673.807813	0.368807361	345.4427493	6.035660967	11.84234293	4.551398895	15.47528107	0.292697602	13959.52272	7.877912867	14.15254368	20.37367118	7334.201859	0.9037472	2.704709505	0.033610855	7103.291316	1.671723715	4.05092043	0.088087848	7158.391504	59.57249528	0.54197761	0.522759408	2086.006247	0.331341924	0.775344555	1263.760249	0.676196439	0.68262216	0.828731694	0.790349599	252.1988068	1640.522374	69467.18042	43928.48444	14701.17816
390	4.639331554	9901.896934	30	14.87748412	9.346810601	15.66032943	10	2	5913817.27	3.031182555	0.93870398	0.638785641	6452.459455	0.427335763	362.1717051	4.817931217	12.42777885	4.660060127	13.4586767	0.202631018	15522.25282	6.586255259	13.54354459	18.65023225	7392.871527	0.636900706	2.492362356	0.021053684	6733.225473	3.288877008	4.027843643	0.052854499	6057.047065	50.7135228	0.694570239	0.426723114	2741.871971	0.771374096	0.703736506	1056.782926	0.424126033	0.490582366	0.902373575	0.88570166	497.2095904	2377.053365	79768.53048	50229.88972	13954.97691
391	5.586637294	8421.934936	30	17.97868568	7.651617766	18.57834367	10	2	5282616.788	7.45709135	0.682018037	0.406795905	5604.916369	0.430214505	381.2034249	4.563308201	12.50199177	4.261036197	12.39431196	0.187084832	13725.77922	7.951193345	13.06105626	18.52219639	7976.538916	1.083766522	2.331060173	0.056141953	6816.897843	2.657348124	4.163061615	0.097253315	6589.813492	59.86103417	0.716248936	0.568637185	2298.945376	0.696032108	0.705397245	902.1817998	0.564307696	0.639432653	0.850072749	0.88901022	667.691337	1632.902937	60813.18016	32862.05765	11652.0974
392	4.990708167	9268.83019	30	15.43284917	6.481250957	16.98406464	10	2	5245310.918	5.68057082	0.998665369	0.670785126	5351.654463	0.506328182	372.3175763	5.454516937	12.74062137	4.602555438	11.09282082	0.233646977	6222.22899	7.03835353	12.14671984	18.8959838	9018.404142	1.343930956	2.54168182	0.04575355	7406.90597	2.365931985	3.823879238	0.072438098	5795.638883	51.9053521	0.772608552	0.174585627	2805.314888	0.478469934	0.71063548	1715.431634	0.580846323	0.566004623	0.82725557	0.845793829	471.9447325	2297.718189	86576.80619	39849.76536	8577.792615
393	3.071744154	11354.19681	30	16.90536168	6.577011746	15.92068134	10	2	6717833.579	8.996459053	1.090980722	0.4075278	5896.595686	0.448723838	353.2536774	3.212325552	12.00358591	4.09873762	14.89697529	0.134923777	15179.93018	8.264240141	13.74396032	20.36468255	7444.592591	0.999349518	2.039856597	0.001633219	7136.066659	1.717018031	4.642102298	0.075653789	5398.888367	42.60833028	0.618501079	0.350797515	3382.897726	0.858267705	0.644705797	1288.875809	0.42327789	0.714993485	0.902775638	0.86230924	361.8343446	2750.574179	69493.89162	38945.74427	10890.55102
394	2.564477884	13877.98072	30	14.17414384	9.531668125	16.70518922	10	2	6070322.009	7.673132219	0.700921098	0.543988546	6699.743683	0.614778136	371.0693966	5.116123134	12.45541251	4.004479922	11.50990233	0.230385108	11165.09729	8.694765436	12.79493366	22.36335795	9631.657618	1.20665764	1.942044203	0.007250034	7182.046424	1.871593031	4.456388969	0.083227167	5781.498849	60.19740687	0.724403738	0.5418533	2174.910894	0.405739677	0.646245903	1892.858971	0.722406287	0.68607674	0.810802213	0.791662543	463.723555	2083.427767	57691.9173	47609.15032	17835.97443
395	3.849007621	9843.128452	30	12.49748739	5.751789254	15.67399545	10	2	5222016.155	4.532307339	0.909825974	0.793671956	4907.934463	0.442988056	374.8246871	3.356866964	11.66885155	4.323353478	12.72256577	0.175970851	14073.37174	9.084149295	11.7245751	18.24644806	8859.772388	1.166155999	1.49746473	0.021445622	7552.190401	2.49637093	4.297017443	0.082614019	6028.804484	39.76007063	0.648486879	0.400774574	3466.998711	0.533502261	0.230516233	1571.999693	0.381275163	0.673554142	0.880583023	0.84108311	325.2142535	2483.0201	71834.23617	51715.35639	22120.03514
396	3.312916487	11836.29544	30	13.92606868	5.793641092	17.36118531	10	2	6230050.111	7.934641375	0.561881973	0.625647165	6300.973944	0.624260712	389.4764046	3.913414847	9.154447519	4.649795059	12.67003445	0.164983842	17470.46964	10.56384558	12.35858171	20.35981324	8365.934197	0.62317425	2.108300954	0.023639543	7284.683033	2.449671976	4.255971026	0.050128475	5714.936963	58.26541424	0.625549117	0.490750028	2877.671348	0.551043776	0.777255551	1862.87496	0.447681674	0.567377348	0.809776331	0.84798622	398.0802369	2434.634586	71358.55798	37350.28671	15767.31093
397	3.653346063	11474.59846	30	11.99947993	10.47964831	15.90080328	10	2	5324354.763	4.363443657	0.667667833	0.441157264	7941.993402	0.436108151	374.9290869	6.386782101	11.82548992	4.452145723	13.88249311	0.252137775	20596.79667	6.060680248	14.89729126	22.31402952	7955.161096	0.962146702	2.476464612	0.004453827	7642.223323	1.937608751	4.212469701	0.098233922	5365.272816	43.26006771	0.697259328	0.272072794	2622.712736	0.545973673	0.639064338	1611.649982	0.698442983	0.686258075	0.846373682	0.756311331	485.4211457	2486.510876	69012.93482	45150.13312	16764.05366
398	3.677933636	12399.45577	30	20.4426434	8.694510884	18.1996786	10	2	5043322.282	7.45265035	0.787201735	0.558802195	5709.702606	0.591838391	402.3196185	4.856544563	13.46974136	6.154862112	12.91456287	0.237957623	15181.65335	6.776663538	13.03690739	18.97420024	9018.727526	1.139194537	2.673565436	0.042512223	6911.563159	2.737731568	5.322969037	0.065356288	6319.246163	43.86427596	0.856799609	0.516578893	2668.178721	0.792187778	0.826249872	2409.096876	0.539088966	0.56882313	0.874242301	0.751668997	715.85099	1678.303203	67599.6099	37062.91402	14844.54822
399	3.139181358	11012.35091	30	11.40009526	7.347644829	15.40408986	10	2	5028492.525	8.302575488	0.915036132	0.719226906	7181.974641	0.548215698	368.4168466	6.21277389	15.39725649	5.137112786	11.94559361	0.199416925	15120.49745	7.624800411	13.10620153	22.45922815	8538.730972	1.153835427	1.749209836	0.048234291	6620.969966	1.382887676	4.061408229	0.077121205	7092.109047	42.16831765	0.59529081	0.304485758	2678.590226	0.727984521	0.27925592	1893.075142	0.594665749	0.590543758	0.809656675	0.779928918	261.9175381	1363.131564	59163.30208	46846.9056	13624.11475
400	3.738772887	13863.38225	30	15.58410673	7.251366863	17.17227681	10	2	5786157.875	5.862965942	0.558642623	0.730779083	6705.781059	0.53129835	392.9252876	5.485249401	12.78249603	3.40938864	11.91110924	0.218050684	14042.67981	8.157711944	12.79621075	23.21962949	7879.528835	0.384842888	1.733054064	0.041359417	6955.764191	2.199220033	3.551223552	0.06748797	5923.451143	51.54348362	0.553155953	0.565845308	3100.856425	0.543305238	0.267208528	1235.061023	0.529239273	0.671890304	0.86187935	0.83287287	365.754214	1994.410788	43504.52983	29426.84508	18200.3221
401	3.562335604	10105.95793	30	8.164038236	7.303489405	17.08647336	10	2	6375650.042	7.167358498	0.940190541	0.949627928	5249.658234	0.493252734	378.7748479	6.138079904	12.29532918	5.306234098	14.74138157	0.231589642	13049.43359	8.232549008	12.25747786	22.85461129	7500.481462	0.988351686	2.136068729	0.019880912	7158.892081	1.811417955	3.364934219	0.106365517	6922.29322	42.28225762	0.557615736	0.5046263	2694.846388	0.393364321	0.550873108	1703.540816	0.585117114	0.707999472	0.845580029	0.881568187	567.1757047	1710.504256	54429.66694	33064.07287	14856.26737
402	4.712424671	8328.8692	30	10.77756455	6.087611975	15.85447902	10	2	4603400.374	4.987766017	0.739647176	0.830157965	5221.643331	0.445086592	381.9042704	7.040070554	12.85872273	4.943453888	14.73168426	0.204936202	13400.33689	8.924731832	13.71154939	22.0887903	7758.907448	1.108830889	2.14595973	0.043483386	6533.240191	2.650956196	4.606355375	0.059263551	5589.069759	46.38248763	0.732478765	0.372058083	2671.421586	0.394633026	0.408324761	1485.871168	0.514471835	0.728914636	0.834843301	0.908443031	400.4939736	973.5231094	59590.31871	36860.4178	17396.20257
403	3.876798429	11618.09093	30	16.44928644	6.139962117	16.01991873	10	2	4759308.17	8.224606853	0.713295685	0.569584867	4794.17745	0.384586854	398.2262679	5.171565617	13.27659088	5.122997464	11.47621569	0.178243427	17330.84434	7.917795016	13.38431176	21.2039358	6694.588233	0.951426229	2.429512972	0.004210837	6557.440096	2.332717912	5.057892782	0.086250313	6182.347925	52.55396883	0.803715874	0.402882893	2783.381322	0.374228029	0.452060971	1723.466518	0.64675978	0.735508056	0.822599451	0.73089814	487.4782014	2234.390574	47662.66037	43255.84382	16767.80925
404	2.442333455	12564.47312	30	19.53907912	7.880498453	17.15380249	10	2	5096956.085	7.905018831	0.847819065	0.843715734	5911.627668	0.469990203	384.8268884	5.008243577	11.65159378	6.213745312	16.71210488	0.301088634	22630.46096	7.078365479	13.72429317	19.40903069	8100.381594	0.700062493	2.267636636	0.014157139	7366.35042	2.08266562	5.084220806	0.063509807	6807.321925	54.48491139	0.784971763	0.34262743	2673.062354	0.53504418	0.482406346	942.549703	0.592150603	0.828065706	0.855494034	0.994844531	868.2998704	1767.676643	61525.89202	48010.37016	16225.20053
405	3.013889707	12836.80654	30	13.14171017	8.778286822	16.29844781	10	2	6608926.252	5.670583826	0.918613551	0.775602922	6481.738075	0.572147186	376.8260801	6.192031106	12.09535149	3.629451844	13.9194228	0.169299447	11364.59686	9.279111597	14.0701188	19.76647418	8065.395304	0.779002712	2.03217749	0.050426692	6803.025737	2.437937912	4.577738369	0.092913279	5344.086229	47.85742768	0.564804726	0.219639178	3270.670991	0.751095897	0.69202527	441.2406591	0.446986821	0.745135915	0.879544517	0.839386546	549.4419959	1744.654841	59477.21873	32431.30145	13926.87208
406	4.367120723	9385.602607	30	16.35434888	6.912025386	17.50927151	10	2	5381603.963	8.639728522	0.870576902	0.387893581	5011.966938	0.394593723	402.6338929	5.927337853	12.22233122	3.217507459	12.33141369	0.175745522	13447.07009	4.509326069	15.44588476	16.95464784	6641.235396	1.067687501	2.58884257	0.012824898	7283.531274	2.444679047	4.515436432	0.070865344	5678.701781	50.17733838	0.994542761	0.607832285	2658.727188	0.648001155	0.131331541	1782.145926	0.452741025	0.638149445	0.872520474	0.835693964	743.8409259	1721.769834	56440.2238	40709.13425	10782.91555
407	3.81864026	13047.81919	30	15.79446637	7.737620202	17.95121665	10	2	5587977.617	7.222872447	0.748106149	0.515412919	5417.325394	0.595735979	359.1177901	4.889074045	10.92433765	5.306278241	12.55830478	0.225374583	12982.45739	6.410847064	12.65821884	19.59303553	7581.176514	1.495770067	2.085062052	0.041545359	7566.328808	2.253223074	4.118597922	0.051398523	5979.268057	40.01770625	0.625670457	0.54100727	3056.723942	0.613479105	0.877603461	1564.326074	0.476249692	0.677735706	0.836587504	0.856389078	613.7382641	2336.917892	57841.86553	42433.8892	11895.99554
408	3.272058386	11066.63666	30	13.30101476	4.987311738	16.30826783	10	2	6318695.057	5.720031786	0.638553269	0.507080997	5693.922939	0.378760135	372.6595496	6.667261478	12.36428661	3.56819984	13.61804355	0.238479992	15613.25825	5.773479783	15.32871695	19.91259049	9895.704886	1.310485717	2.38181519	0.04044704	7921.566244	1.887907454	4.20238124	0.097340901	5283.76822	62.91066567	0.755462894	0.228986943	2832.168939	0.576082761	0.923139409	1524.828502	0.349548359	0.674065905	0.824154669	0.848969005	347.5650659	1173.35957	53812.13012	46060.88787	13568.16798
409	4.9373493	6888.522697	30	13.96269895	9.420152281	16.15832355	10	2	5768818.018	2.921381756	0.774560099	0.571827291	5559.36428	0.594545367	370.5877009	5.187121096	16.38600728	3.998072936	12.37561444	0.233851597	15573.54388	7.120521149	11.50706199	21.20766495	8851.582326	0.661657452	2.585358381	0.017402907	6926.882094	2.111090996	4.189731076	0.0933234	5508.400282	43.49046834	0.779155711	0.291660994	2969.083124	0.45872692	0.781747171	1883.962782	0.558723567	0.758749232	0.865540351	0.801107028	335.2186178	1978.539571	82993.47325	38988.79499	15262.64397
410	2.096684609	14291.60695	30	15.79947185	7.31186013	15.90574856	10	2	6667014.7	5.935745664	0.905940342	0.564122499	5959.983183	0.422503791	359.6555486	6.664286951	9.884256134	5.132674798	13.23530073	0.213991993	18347.55284	7.655230972	14.37365535	20.51943037	9570.342621	0.914378863	2.143126298	0.041645967	7724.485622	1.352825793	3.857122001	0.043359493	5375.540116	44.59136861	0.629805353	0.240267561	1657.51635	0.713517317	0.336660276	721.0848679	0.602571124	0.655151804	0.827309556	0.856666975	342.5127433	1919.104285	87594.87007	31697.55015	13018.45601
411	3.166733641	15066.49647	30	15.77537705	7.798889577	15.55226622	10	2	5982220.577	7.721259388	0.62485197	0.656600408	6319.864285	0.459679465	357.9968646	5.941312438	15.70535718	5.716131199	11.37678227	0.201696519	18324.43833	5.887729436	14.76518844	21.60271358	9386.697116	1.192001104	1.718750777	0.039020438	7982.370219	3.019110318	4.650996714	0.078196098	5348.104689	42.47531479	0.570412371	0.368095104	3056.233561	0.636666176	0.557205516	888.8464182	0.570760354	0.741273503	0.798524168	0.810975145	452.3473231	1147.034678	49974.60218	30120.88633	17740.37757
412	2.823210678	13743.09066	30	16.16830096	5.270979325	15.17897374	10	2	5161492.893	5.510721408	0.714335195	0.349569768	6364.745773	0.564891066	402.8253794	6.12896926	13.47080899	4.977618014	14.1129277	0.189041288	15387.39465	7.546314814	12.12270395	16.43243354	9313.572584	0.753369095	2.955027927	0.01856887	7763.319445	2.788638414	3.790219633	0.067194	6705.367497	49.75243685	0.730276086	0.48735394	2895.687068	0.435673586	0.993640793	311.9517209	0.501893911	0.696532907	0.859919843	0.88163583	371.529694	1444.62886	68530.1396	44087.50562	13422.41664
413	2.617312015	11923.57378	30	14.8523425	5.221482598	16.40797976	10	2	5241283.165	7.690223908	0.781648256	0.939659152	5203.580659	0.565099443	368.4292557	8.79352816	11.12992029	2.876658839	9.975411647	0.252712988	15993.81443	9.711844273	14.20090263	23.20689476	8731.945077	0.804014121	2.486797543	0.040550874	7480.312984	2.130353482	4.506559079	0.052584329	5060.970617	43.84545523	0.706454238	0.422122271	2863.835725	0.453550615	0.887263938	1342.466238	0.496878413	0.594499273	0.836956234	0.850664647	546.283211	2052.772051	61805.2955	37207.31449	20078.58994
414	4.310233477	7797.155754	30	15.34827779	5.64411617	19.20461979	10	2	5001199.206	3.674523462	0.681217629	0.494763028	7765.47275	0.441777051	381.3531977	4.800710994	13.82657506	4.916232522	13.82886606	0.190149268	13334.81269	6.80632135	13.57909338	19.9644993	9007.17223	1.155132488	2.779298912	0.036883328	7566.130734	0.818240692	4.256357365	0.076363288	4669.409853	49.5110809	0.672782949	0.336829734	3404.835498	0.433893636	0.711478152	930.1947574	0.530305117	0.681424932	0.842823205	0.8143135	579.133996	2481.657642	66026.40565	42632.57433	10737.92606
415	3.288717893	11109.02356	30	13.43122501	7.789686165	18.0013256	10	2	6210189.352	6.71375044	0.750404992	0.674152979	6087.41509	0.579286052	393.0371037	5.182059991	13.35759104	5.183204813	12.78693215	0.237206009	12524.38422	8.674726045	12.07562757	21.50786915	8796.566513	1.291226139	2.951980984	0.016080201	7181.829225	3.284019735	4.075827414	0.053698607	5996.883444	50.08892083	0.724817188	0.469600261	2857.589517	0.608884238	0.692209621	428.7784951	0.590499749	0.712109681	0.901574086	0.857643973	480.1163848	1734.622517	77965.6611	51247.73395	18707.74545
416	2.83520069	10603.29114	30	15.94325719	6.248819032	16.32507501	10	2	5378879.575	8.138107029	0.52229821	0.791110724	7153.617527	0.477522564	347.0156729	5.329998889	13.62455852	4.632168796	13.28513413	0.187763162	12775.07576	7.251963694	14.24555584	21.24916581	8418.339748	1.523568011	2.65210272	0.022113567	7155.994259	1.191007432	3.855479234	0.072735081	5317.955903	51.75227831	0.545372468	0.416609957	2813.37594	0.251762524	0.945397387	1135.039335	0.498185076	0.57239183	0.840708035	0.823391598	510.744607	2614.226225	73559.66305	41927.04278	13620.41407
417	4.157348287	12652.44062	30	13.79598881	8.542229449	20.05217811	10	2	6008195.389	7.902302493	0.703359327	0.847817153	6091.323731	0.488041804	362.2117142	6.358575654	12.52819797	4.303964473	11.52917246	0.244948254	11608.30747	6.209864006	13.39756168	19.53440486	8594.480732	0.316681499	2.264912596	0.02833072	6803.830989	2.507396735	4.260452854	0.060760579	5086.949043	50.57704288	0.795310054	0.413848235	4097.970906	0.369285854	0.403666942	1786.553682	0.651291861	0.586590087	0.847939874	0.837306218	556.7973547	1319.940668	81592.04731	38377.5034	15865.28957
418	4.763581349	11738.48919	30	10.92285241	7.903523643	18.38609872	10	2	5497465.398	6.758395495	0.726387804	1.117790387	4772.864691	0.474807196	377.1875609	5.615153712	13.48698843	3.135465677	12.97842414	0.170389438	16711.88627	7.155768873	14.8259613	20.66313321	7744.983048	1.424487096	2.578338796	0.032161842	6976.656188	1.869058373	3.645387594	0.056732224	5109.208564	58.18468105	0.792836844	0.282937149	2657.225586	0.852966561	0.553845304	510.9085645	0.62294314	0.619880341	0.864592174	0.840244652	440.4636124	2916.207442	55858.96957	43382.29587	14829.7268
419	2.211767664	14385.0985	30	17.34834315	6.795151546	18.76596254	10	2	5554201.516	5.525030291	0.941089464	0.624199646	6329.988909	0.441666541	377.027972	4.593030643	13.74202635	5.012695518	14.76954434	0.228253493	18999.07061	8.556362807	12.61836577	23.89054042	7823.720343	0.567415472	1.830835721	0.025766696	6730.324917	1.130365636	4.694127812	0.062791296	5761.939731	42.7812633	0.899251883	0.388720785	2614.862421	0.407923	0.583444078	969.8381197	0.560799578	0.566516161	0.840439474	0.853779183	568.623572	2086.053623	56459.68415	30983.90261	13119.08788
420	3.566450493	12105.02887	30	18.50443922	7.761684562	15.42275148	10	2	5406886.146	5.528146794	0.76782282	0.60955571	6380.628783	0.485906503	343.1151256	4.998129285	10.26168695	4.590456589	17.55531986	0.172512398	12809.4384	7.646273106	13.52788961	18.44753297	8414.616369	1.090896771	2.243590078	0.030551068	7734.137835	2.694500803	3.890149754	0.081991895	6278.507326	54.25028239	0.754879038	0.52570556	2695.541486	0.460507664	0.807536476	1714.919245	0.658334444	0.636177907	0.800437579	0.916377181	379.0342343	2131.732546	77517.16049	37741.56875	14492.98291
421	1.826236452	14438.07756	30	15.84455739	6.888681943	17.66860731	10	2	6264043.432	7.302997953	0.749713116	0.795637984	5709.151299	0.564759113	384.4002997	6.135311515	12.12300618	4.816566958	12.98167581	0.218527552	13419.97417	7.266411876	12.86528115	22.0979744	9595.175814	0.973837423	2.608785146	0.02686624	7423.608713	1.901960569	4.176840478	0.06851504	4869.982992	52.34915897	0.637257264	0.436477647	3045.79885	0.47532049	0.429079681	914.6427657	0.493640681	0.677439499	0.854775272	0.796042486	360.8564513	2250.809111	67204.42991	40881.24105	12862.32546
422	4.014712398	11387.1956	30	18.72027463	6.990426	17.55301955	10	2	6639218.246	5.324026074	0.782050769	0.385405708	5055.516173	0.56696686	367.912277	5.802234694	12.71726295	4.880495737	14.96058294	0.240310867	16211.87955	8.028566694	13.08871354	22.24090615	8653.714175	0.948556121	2.244613492	0.031821195	7225.41128	1.840799514	3.993228171	0.083053618	5367.519265	49.55660308	0.734062248	0.650913755	2778.496908	0.601417607	0.47505611	1584.657192	0.532608967	0.826361536	0.816502352	0.794048523	347.6283422	2494.351226	85437.46168	42513.57884	15297.13289
423	3.578530187	13372.33914	30	18.13174558	9.84176915	17.60879916	10	2	5207704.977	7.789590901	0.878148498	0.695067142	4550.995858	0.528306085	394.2374756	4.821034119	12.62945256	4.299607219	13.34972594	0.154149487	14442.88842	7.813465182	13.20205353	22.03006002	9068.94219	1.248942489	2.220348747	0.047842113	6916.305604	2.731929665	4.027244547	0.073738243	5034.979314	49.00220899	0.905146641	0.51212416	3542.689165	0.798847326	0.987282237	1338.906576	0.339878138	0.673092412	0.792764519	0.867130678	561.1314622	1357.332127	70218.02761	31062.73441	9521.560391
424	2.540378898	9878.338055	30	14.27490976	9.153566704	15.06670142	10	2	6407807.258	6.793564824	0.747413912	0.502973491	5748.093437	0.471454785	393.9943932	5.396673929	13.85101881	3.286664399	12.07453334	0.224128633	15011.26883	8.462215738	12.26455607	19.81815018	9408.059785	0.666670803	3.283547588	0.029039795	7264.341211	1.633986229	4.015078657	0.061073781	5504.826121	53.12354912	0.503547165	0.328611913	3172.70898	0.704781762	0.441007127	709.2484842	0.540485828	0.694321226	0.824391485	0.932715746	567.6817443	913.0466246	62164.11096	26867.66211	19430.03057
425	1.991748042	14681.46077	30	14.88432913	8.201907425	16.71900199	10	2	4915042.104	5.163733855	0.857271019	0.812411359	5226.175046	0.43433884	364.3014732	5.873326473	11.75994473	4.296228544	14.51780631	0.24791658	12584.31599	6.952161447	13.25926355	19.05888393	8473.320593	1.054448866	2.090308581	0.039100314	7021.183253	2.351153942	3.468482744	0.089551975	5358.667482	57.54030944	0.724131215	0.343334024	3023.376648	0.400262897	0.77766742	1239.754714	0.615590791	0.709741935	0.850529454	0.777033611	694.9844083	2662.132496	75847.16426	41207.85542	16694.50555
426	4.106986667	10862.79498	30	15.60907573	6.798419038	18.81061764	10	2	5385102.971	4.722583362	0.445915896	0.874487627	6065.378463	0.461643792	370.7649381	5.716525751	11.8749917	3.264960583	10.79895428	0.236620155	13988.26256	6.144874218	13.61944231	18.58480774	8603.490434	1.354814947	2.034242028	0.04821696	7836.487361	1.796068768	4.589903109	0.071457932	5003.943886	40.86686007	0.57742353	0.420339506	2293.252204	0.56208176	0.521857508	695.1491277	0.609141328	0.720155106	0.848194713	0.768381745	700.4528183	2111.160768	85993.2917	42270.80862	19803.37051
427	4.562471478	11167.83794	30	12.77543578	7.353437256	21.30000737	10	2	5175909.614	5.870865963	0.924562727	0.281314713	5722.971981	0.540603251	375.1384932	5.539087119	13.58005079	3.274331963	12.18816816	0.23277643	14688.86405	3.625657919	13.00917769	20.79614484	8473.38266	0.811566653	2.372511387	0.023260536	6564.024269	2.820006091	4.709417139	0.086642411	5228.604732	45.08413387	0.519149799	0.404825206	2889.247743	0.301951826	0.575835884	1132.96295	0.480366411	0.727010234	0.838477706	0.996512572	643.649514	2214.507313	47823.44123	37725.98611	16624.39894
428	1.831427819	12446.12362	30	12.51064171	6.198108701	17.12683627	10	2	6024206.162	6.976824058	0.852497142	0.239168532	5546.268456	0.459769716	395.9162264	5.069334567	13.59962768	2.031072648	12.65883524	0.202405518	16301.20432	5.657637563	13.44799883	23.21953724	10615.82801	1.121358476	2.805834449	0.017486627	8150.967523	2.124199791	3.57119344	0.102327029	6331.496823	56.02972283	0.616681097	0.320045831	3175.397847	0.581194121	0.176994615	1126.879396	0.515518308	0.550219666	0.86376506	0.759601126	330.3007817	1765.307057	59031.94075	33622.99833	17012.59717
429	3.45000797	12313.23396	30	20.22570749	5.885258016	17.90834543	10	2	6058612.626	6.244732814	0.763673777	0.796176351	6121.187814	0.495747679	379.0002307	4.630324575	9.45764987	4.07631303	12.9388862	0.236416567	11764.49966	9.560794333	12.776296	23.67212286	9389.690006	0.767131921	2.397834107	0.035523483	7729.630396	2.753467529	4.409469184	0.083112144	5649.710736	43.42040606	0.590651056	0.579725965	3418.628427	0.5656544	0.718217639	608.1985179	0.594658517	0.688562248	0.842429466	0.887401944	595.5804881	1319.715732	59183.33994	38903.69765	12764.21255
430	3.665267276	10778.77814	30	15.54895002	8.073593872	16.37310604	10	2	5505655.493	5.302421385	0.82592479	0.414036331	5644.258039	0.603174865	379.3402734	6.612848167	10.17083707	4.095518696	14.12538963	0.207242529	13599.36383	9.997964504	13.79955646	22.53860684	7960.337974	1.034913094	1.981652033	0.030833565	7810.49618	2.557068475	4.191021254	0.076694398	5828.572727	39.89019347	0.718333163	0.405383973	3064.673555	0.316213414	0.543641841	1596.848237	0.458352325	0.58966649	0.827725411	0.619480536	431.970969	1779.23993	58344.62683	29429.94951	17993.6117
431	3.991511553	11272.38604	30	12.74830224	4.842909829	18.69417886	10	2	5306495.118	7.549193071	0.61546803	0.857129456	6396.02999	0.443660586	395.4914158	6.580016693	12.53399789	4.562938004	14.16179314	0.209321003	9033.916086	7.026958822	12.73616824	22.37127549	9188.070801	1.383576644	1.838500291	0.030457118	7538.289112	2.004430878	4.615814868	0.102090331	5966.857934	49.20555108	0.901398524	0.425689542	2528.072912	0.562131176	0.849212626	1347.00629	0.573593067	0.729842214	0.874922565	0.657028169	373.9062298	2042.656473	57072.61873	34377.33451	10756.44225
432	3.457717439	10681.1566	30	11.79231309	5.677586369	15.35509942	10	2	5881312.685	7.186672481	0.639210927	0.560045865	7505.354413	0.445670739	364.7600896	6.634539983	11.07609517	5.525921453	14.48583938	0.276247544	12725.74701	7.535010878	13.55057155	21.15743997	9184.906405	1.07847401	1.790517791	0.035866644	6780.559444	2.150187118	3.451058469	0.065316562	6040.438754	52.12404662	0.891428267	0.453591521	3023.883524	0.568131708	0.51957232	1203.617686	0.637922532	0.688715248	0.830808867	0.828174805	427.4846698	2190.214052	48495.97137	39326.63343	13474.16666
433	3.915223125	9095.140596	30	18.50562442	5.163217454	19.42090868	10	2	4557632.033	4.465604978	0.650719726	0.533818774	5787.984948	0.533482443	374.5400902	5.561936973	13.22791626	3.820234467	15.00069831	0.199375245	14952.16972	10.41111597	14.04662306	17.54432444	7081.544474	1.122993955	2.686044406	0.025287496	7406.487871	2.254872237	4.423614899	0.067600069	5013.15501	54.4400399	0.542546573	0.671883082	2277.742402	0.652337284	0.701701246	1551.089075	0.678672416	0.656908805	0.86823718	0.741178526	571.1300828	2193.64259	70643.31035	41380.39862	12327.2668
434	3.900301921	9898.040823	30	13.55594237	7.22661781	19.43788853	10	2	5353221.292	7.212363985	0.770284698	0.495341829	7114.742488	0.398207385	338.584853	5.071630225	13.17637251	4.063867021	15.90427058	0.191650314	14860.03239	9.74888756	13.60632413	21.47749479	8864.547715	1.073210573	2.187748607	0.006345884	6988.903122	2.150815399	4.120483119	0.086653493	4913.23566	44.61557511	0.628086008	0.381320275	2318.726942	0.602952011	0.592369332	1804.637756	0.404172684	0.525677094	0.844908758	0.794847097	507.33504	1455.44039	61873.01999	37565.43499	16260.93808
435	4.328141921	8109.189734	30	14.20751573	9.232660816	18.64934647	10	2	5319523.913	7.238035183	0.542297365	0.366065775	7212.33183	0.524559184	356.6884874	5.812615087	11.86958497	5.413178459	11.10376237	0.265935679	18483.84319	6.914929986	13.08984234	20.05199489	7863.275971	1.228289516	2.355017537	0.008650211	7222.349741	2.860604961	4.578868926	0.078221444	6516.713533	45.37402912	0.672309592	0.368957886	2920.926209	0.851208335	0.798030356	1065.889161	0.661641477	0.769978308	0.859280783	0.979142034	420.3265021	2321.890066	84635.07894	38145.42576	13992.33444
436	4.680972916	9882.378354	30	11.34429822	7.186263837	19.03100091	10	2	5305479.619	5.078621471	0.489392728	0.517679963	6029.306457	0.540874658	392.0485525	5.6434737	12.67628487	3.939387048	13.9645492	0.285897939	10132.79395	10.517438	14.83734993	18.14594837	8418.156046	1.042169417	2.282973795	0.023395813	7311.090963	1.507952941	4.418813609	0.074238542	6545.272073	52.55846028	0.770236818	0.408856807	3000.291827	0.630163643	0.81329733	1330.080291	0.604271279	0.576458508	0.825995802	0.994627593	387.5320621	1496.433017	59911.57978	45566.57134	13109.92721
437	3.305627695	10188.09211	30	6.90135998	6.197192898	18.58786008	10	2	5219478.242	5.657280209	0.716136912	0.942983779	6732.116282	0.510263116	399.1371353	4.846440018	11.14418061	3.526184998	15.29454811	0.237187837	18872.34753	6.843584173	13.03582073	23.44549452	8193.654291	1.404200986	2.282897256	0.059484555	7184.595787	3.191618416	4.159862724	0.080611183	5241.793705	50.92492857	0.541163019	0.528979487	1943.360014	0.607269054	0.676985622	1700.798149	0.532487397	0.560715398	0.865426795	0.733293576	281.1709705	1744.037321	73397.36911	43404.10099	13633.56756
438	4.642130733	8718.594083	30	14.97162169	11.51431075	19.03553198	10	2	4568800.756	7.879189643	0.608589716	1.044269208	5776.870846	0.485550599	369.1010099	5.68491729	12.29713874	4.355236376	13.01876898	0.259861446	12326.2153	7.880463545	12.47235591	19.35295258	8737.135986	0.854496089	2.018864305	0.044036534	7910.197533	3.015510162	4.800754369	0.084066501	5480.959591	49.23280714	0.7819378	0.329056816	2585.297738	0.968456987	0.54205151	1015.387494	0.486233181	0.667981525	0.884194755	0.782176546	568.6103903	2488.400725	81771.25701	36367.54649	13402.63877
439	4.531073189	11038.44547	30	19.49206912	9.738253542	17.52500642	10	2	4402500.108	5.819492659	0.657186805	0.835895577	6317.386708	0.41614927	375.3242884	4.591280447	14.64661497	5.780983523	15.0406258	0.237156313	11985.85062	7.817902715	14.74514404	22.06838092	9072.850302	0.560029343	2.26558684	0.020109901	7038.229882	1.607400136	5.133486796	0.084930948	4860.996101	53.40776858	0.847402507	0.371245988	2358.325804	0.587875663	0.221003009	680.3803873	0.449995879	0.528706726	0.840387928	0.923637837	484.133379	2252.965193	67116.58229	31824.91213	21625.17621
440	4.165664288	10897.14892	30	11.96096567	6.649539673	17.49537282	10	2	5761128.429	7.094155642	1.010910981	0.667502874	6875.958992	0.517718267	376.1535195	5.229164291	8.437487439	3.745024142	11.04702215	0.297514307	16306.97585	8.338240587	13.17433804	20.06741437	8480.38106	0.65075951	2.68838184	0.034405166	7016.001281	2.174170384	4.436959408	0.073285032	6294.535621	58.29239453	0.714981015	0.551174598	3571.007775	0.659472405	0.488143255	54.91433546	0.542720078	0.864767123	0.857781832	0.893734154	454.5851622	1559.25122	69135.27575	40021.55987	16528.91368
441	2.579331897	12057.95184	30	19.1421217	8.376304609	17.92875966	10	2	5016964.208	4.169518854	0.912065948	0.656304795	6031.841827	0.472671679	377.6231642	6.105459771	11.78246022	4.314053529	13.1261063	0.276003355	15717.51399	8.35336206	13.1181705	22.31726317	9756.881023	0.904081739	2.51347863	0.022998109	7424.741247	2.244271549	4.925789066	0.079766937	5185.04731	46.951217	0.666624273	0.479559957	2885.398161	0.555173678	0.585708942	1180.671718	0.503439776	0.797389527	0.85663734	0.858470409	511.9136414	1789.692496	69273.65411	42662.58772	11417.87444
442	4.138601602	12578.5089	30	11.52887629	9.681522387	14.15114555	10	2	6370179.588	7.834698008	0.901032298	0.307500791	5781.988068	0.653798704	370.7142272	6.987039725	12.04280309	5.703288325	11.95696226	0.264493773	16786.88872	6.161192443	13.92871111	17.06748631	9993.336034	0.6298886	1.909217465	0.025254921	6621.322654	2.630070818	3.107650628	0.086680153	6211.135495	55.50545596	0.816400857	0.431716146	2185.147344	0.42004543	0.619159755	690.803007	0.547246923	0.505537975	0.872933252	0.657369188	281.7419839	1782.777802	70146.28709	30611.5606	11683.52684
443	2.26096215	16998.99937	30	16.80552682	7.171600292	14.82808317	10	2	6467192.014	7.840142641	0.876321267	0.779399577	5113.602517	0.538755888	396.7248244	6.135553037	12.04501425	2.623807673	13.78380996	0.14447709	13968.07576	7.645011301	13.64021308	21.0893251	9798.813638	0.89098387	2.780708556	0.028919442	6967.848714	2.329963979	4.17930319	0.068186863	5850.003798	47.12613616	1.005582311	0.353627307	2450.69082	0.459749321	0.923500526	1886.742766	0.435757024	0.593692326	0.790730926	0.830867499	559.8294185	1360.130954	74737.26392	38451.85639	18173.73547
444	4.597172214	8875.891814	30	13.50779585	8.397536877	18.51786424	10	2	4105938.891	6.332155916	0.627587537	0.699311695	5540.156289	0.555744794	404.8629656	7.224705245	12.12350055	4.546761169	10.11503343	0.300866489	17623.27422	4.064410358	14.2431983	23.32228648	7112.011927	0.887984974	2.448982862	0.033595097	6566.258428	2.277792074	3.948829583	0.08552233	6113.079013	44.74815054	0.634675775	0.342033916	2221.206887	0.515970226	0.563232204	1692.624561	0.529143212	0.702278775	0.852348965	0.705343889	583.0444347	3836.305784	67041.80375	35117.30727	13752.07202
445	3.395044327	12764.42378	30	14.34994176	5.696356481	16.8217893	10	2	5917950.671	4.06837399	0.527061801	0.416466542	4968.748024	0.445007331	371.1520198	6.576899982	9.73094378	3.985684122	12.97829167	0.127105772	15476.74836	6.442023136	13.11171467	18.68117962	9386.504511	0.939742908	2.760019817	0.013195099	6457.241311	1.361996813	5.181310663	0.080477939	6547.96599	56.2009167	0.791756281	0.410148389	2677.492371	0.2849593	0.490365653	1298.170627	0.520562323	0.579579419	0.93528625	0.742812186	459.9443984	1645.903001	54258.72062	45606.73491	14029.81552
446	4.344954909	8921.553368	30	17.37758042	7.824462098	18.59164047	10	2	6168458.206	6.856350682	0.779981253	0.824674253	5227.446618	0.45869367	372.6147649	4.972232446	10.78165151	4.940319777	15.08966547	0.245778012	20727.43325	9.103936478	13.30834714	22.19965887	8050.981542	1.409103416	2.457282813	0.015338405	7003.73656	2.428457441	4.610633344	0.078814478	5362.592881	50.83692061	0.665553537	0.534351335	2293.01226	0.587565464	0.765759227	1692.548057	0.586235536	0.527830432	0.800116514	0.729371772	647.9594664	3130.542299	67444.95566	36081.01633	12807.61414
447	4.048129782	8484.632835	30	16.05582943	6.500002852	16.69971428	10	2	5466186.303	4.981810887	0.649380397	0.882989484	6990.440162	0.451847099	346.8616719	2.805226327	12.56519127	4.245189411	12.93816125	0.203669545	17578.58796	8.341669117	13.64686723	19.84239285	6204.453451	0.873979708	2.625960906	0.051596913	6821.422149	2.750719459	4.198612948	0.047171102	5858.234011	51.87463266	0.849346554	0.471394545	2898.857613	0.616129257	0.307962366	1254.438569	0.556478731	0.631050615	0.860818868	0.74610541	503.0042087	1646.705301	48224.43937	42123.96626	14302.0166
448	4.697467459	8541.301204	30	17.52696921	6.970788165	19.44693745	10	2	6064830.994	7.112643435	0.679460856	0.243162185	6030.559239	0.49345837	379.7540675	4.631190714	11.33130537	5.591978316	15.11693346	0.237930917	13321.7398	9.747878811	13.65392948	19.41408549	6654.103516	1.060573716	2.775652627	0.035190184	6442.611101	1.726737188	5.131300153	0.069301852	5535.553515	55.02087777	0.700435066	0.386979725	2516.282216	0.627603604	0.824516005	1246.549905	0.535628206	0.697220169	0.838707485	0.914621603	671.2030688	1725.790584	75798.3451	39523.63064	16577.79215
449	3.453290341	12087.49246	30	12.63165792	7.98162828	19.13629405	10	2	5189350.3	7.297384947	0.52700006	0.865462385	4544.957326	0.499308406	374.3518342	4.827825592	14.29280563	5.063459357	12.81775903	0.319122593	16239.62525	7.909567918	13.21775564	21.63824659	10075.34304	1.224069769	2.613395936	0.000456092	6965.444916	1.622123171	4.385378082	0.087922834	6238.56078	41.79769453	0.779231776	0.463302408	2860.989267	0.636189976	0.25595808	1697.432683	0.585474709	0.606348874	0.837882846	0.740697984	534.0827896	2363.252754	62869.42192	42055.01915	15316.09392
450	2.873435631	12544.59335	30	9.271295048	5.554419787	21.63325768	10	2	5756191.736	6.381122857	0.804490539	0.749936319	6107.080191	0.461543884	380.8892064	5.361007515	13.32984335	4.381012244	14.40886614	0.189240767	18972.0277	6.987322644	13.19959563	21.07067956	9101.641013	0.853913805	2.453300178	0.048204247	7244.342053	2.422880103	4.586548965	0.098687189	6107.027575	49.01574368	0.699756752	0.319896311	2460.051379	0.706295261	0.506186154	411.3309655	0.51518043	0.650637601	0.929658359	0.632678309	671.4699296	2009.066986	45694.94521	32365.60495	15982.88317
451	2.71002398	11865.8835	30	9.64569065	8.105725468	17.85596494	10	2	4743428.339	7.320679289	0.833312882	0.410658446	4624.477078	0.504755621	380.6362003	5.651174823	13.74380915	3.746077666	12.79308174	0.174714625	16821.92301	7.262530709	13.85973023	23.17955527	9421.119557	1.184529675	2.214550842	0.029599487	7535.363818	1.929169584	4.478408562	0.105862542	6138.83511	54.0935645	0.710494887	0.457105945	2786.12039	0.57774724	0.898785809	881.9331818	0.563164844	0.782094391	0.883538258	0.769806601	243.0819133	2586.721304	53836.73079	34493.10531	16760.47501
452	5.08989609	8452.880835	30	12.77941299	7.514825605	15.21758606	10	2	5271564.41	4.96185413	0.9246657	0.632545376	6687.403868	0.466055519	376.9537045	6.505205846	13.27642861	4.515614318	15.66848589	0.265990783	10562.49908	9.173821268	14.56134253	18.37578269	8283.215082	1.228012814	2.361606511	0.02270346	7245.448308	2.200833072	4.157307888	0.070069236	6059.371286	47.59072782	0.663153106	0.512555372	2709.459755	0.761361528	0.920215795	1398.9016	0.64745071	0.652709429	0.84545884	0.766322583	376.879039	1999.876491	57232.19536	36397.70292	12062.65208
453	3.071281709	10639.58837	30	18.93840416	5.404918437	16.19656781	10	2	5484138.487	6.313866459	0.472803015	0.573406376	7964.638882	0.461439883	380.4717649	6.006308349	13.27778093	3.945296069	10.53111889	0.23685507	14567.27534	7.082558866	13.71069018	19.41473696	8579.254286	1.005521924	1.704725101	0.0417123	7336.373824	2.093691222	4.369541382	0.067971109	6655.703597	46.13947845	0.623665579	0.740621205	2415.511363	0.558733679	0.642408656	1632.7509	0.61489912	0.695927974	0.892748645	0.843062337	302.3845736	2071.11687	78638.00363	36768.05162	17456.23595
454	3.669900553	11405.77156	30	9.460238954	6.803975414	18.85194576	10	2	4155483.115	6.119714569	0.681115604	0.594566133	6248.822939	0.404395573	388.7694555	5.401273112	12.42873281	5.044492694	15.57509561	0.305286135	18001.84136	8.671544687	12.25831994	19.21986943	8582.499016	1.231885386	2.390440895	0.016827222	7519.361717	2.948415221	3.967646879	0.091050999	5668.277525	45.35694312	0.72403406	0.085103893	2312.801676	0.44746048	0.181898263	1364.246288	0.530916063	0.837296314	0.859821568	0.864462733	599.5323114	1593.322157	76164.11653	40969.65778	15984.73137
455	4.667796843	10915.50825	30	18.34384057	5.634232239	16.12366254	10	2	6145770.435	6.506508266	0.765771824	0.607357669	5561.951353	0.503716887	380.5399788	5.234041165	11.5416079	3.547139591	16.14643103	0.193295747	20864.82481	5.272300815	13.40325378	20.68586632	8654.476563	0.649620294	1.725029705	0.035294684	6702.959027	3.033684126	3.392319797	0.076916905	6071.083438	50.53595703	0.678024643	0.425681889	3060.099427	0.342893635	0.580702608	1922.940761	0.546268637	0.609642014	0.844533151	0.694512993	701.7508595	1784.189186	59947.83407	42934.52913	15142.59415
456	3.027620367	12935.16824	30	13.58538165	3.790031145	17.13003858	10	2	4362085.665	7.476679761	0.849934288	0.998370883	5701.290219	0.409374237	376.938404	4.774676734	12.49172951	3.414112014	12.21094151	0.237696105	18621.28225	4.443449466	13.29373433	23.03740804	7956.655627	1.407520421	2.475668967	0.047465496	7045.840602	1.725053673	3.989499788	0.100442618	5827.394838	64.70765749	0.561930633	0.469016512	2544.344816	0.574620454	0.565518454	1036.769352	0.481873021	0.509732537	0.775572074	0.921841387	403.3782484	2258.895388	50293.74917	34683.77583	10101.59332
457	3.726339324	11777.36973	30	13.8596691	7.075020996	16.99968753	10	2	4780401.384	4.860305589	0.748950929	0.839492212	5738.377035	0.44154607	395.1973702	5.319620434	12.76513533	3.870683002	12.15963032	0.210690089	14013.69696	6.483911262	13.25023013	18.93375615	10054.00337	0.959745163	2.157557706	0.023812055	7729.288404	2.684147036	3.89226289	0.094552721	5877.067297	51.13178002	0.546835434	0.279936444	1180.442057	0.713872123	0.543919864	1601.134437	0.488025005	0.560115579	0.874374185	0.783417314	464.6003607	1648.39023	67664.66096	36144.84061	10021.75708
458	3.638805143	12050.23612	30	18.15422813	7.886273717	17.52988894	10	2	4213292.23	4.872375105	1.082771779	0.652879433	6007.253848	0.492647997	378.1199515	4.449105061	12.96261697	3.943367937	9.715729137	0.228316639	16172.97122	8.826038082	13.82400459	21.83984254	8724.811296	0.92906843	2.312144428	0.031510362	7310.260616	1.983959024	4.156115761	0.073824471	4865.397302	57.77976807	0.73799318	0.414486115	3506.67539	0.498290496	0.36611716	1169.227413	0.637220851	0.821012437	0.86476661	0.800619164	614.9988691	1850.193896	67355.40844	37048.06177	21213.37139
459	4.520509678	6825.157384	30	11.10861614	9.20133592	15.60356989	10	2	5769191.516	7.914358492	1.186807688	0.727596015	6267.742963	0.402121744	378.7673859	4.214407266	10.47986395	4.632118815	11.29810828	0.171812401	15294.33234	3.907123093	13.89024704	24.6324763	8991.66095	0.936249278	1.899027412	0.011882572	7488.860979	2.131680166	4.151025697	0.03507786	6032.541756	46.95576977	0.574790587	0.397357127	2491.231457	0.541944514	0.723912422	1128.24164	0.542211031	0.645270459	0.874329537	0.773890913	639.0945643	1869.289277	65301.36907	48366.30243	13633.83287
460	3.010456412	13305.49137	30	13.47477693	7.391213407	14.45334846	10	2	5658620.016	7.601507523	0.82264306	0.481055158	6402.77348	0.542618549	379.1800359	5.747122693	13.16569927	5.156968676	14.33817318	0.254172709	13514.79248	7.685849852	14.04428571	24.29042699	8948.707414	1.021629776	1.519082524	0.008335034	6948.796693	1.281121665	4.216181596	0.054994975	6192.766371	43.93791362	0.648153045	0.531454276	3832.00133	0.277295994	0.768706164	1137.401272	0.506203814	0.59729901	0.807163885	0.822186913	253.730171	1605.319574	54830.93704	46149.77255	15452.20861
461	4.549541615	11836.92916	30	17.47474742	8.091322244	15.05688182	10	2	4858402.972	5.075713968	0.701656552	0.357232041	5805.198994	0.457394515	417.4858393	5.226632744	9.780051411	3.781376696	13.49369195	0.205463863	9681.559872	5.328530285	14.97686582	20.877932	8152.78413	1.208174034	2.567538683	0.041917365	6940.944897	1.653793606	4.572050799	0.068743146	5637.978509	47.6039725	0.742141256	0.315304675	2835.663639	0.576012124	0.69707515	1503.19452	0.518669896	0.892009996	0.867038409	0.729868942	426.9920539	991.828689	77264.93626	31386.79458	20605.37615
462	3.784330087	12154.72787	30	15.02714464	7.637007484	16.9370043	10	2	3815206.999	5.807176449	0.94410738	0.8159229	6186.245128	0.483018148	395.3358232	4.726387316	11.61090622	5.975310962	11.53202902	0.281265373	11937.76208	7.556476121	12.96840975	21.20466821	9017.109019	0.918789768	1.800923647	0.037321761	7271.807344	2.855858016	3.8035138	0.058696711	6207.94045	55.55421369	0.843548687	0.372552665	2320.774489	0.543168397	0.8333299	1262.08761	0.48295909	0.496410954	0.891766016	0.903684474	570.5501596	1173.120708	50844.1652	58692.71286	21779.96441
463	4.138701144	10452.30004	30	13.42476297	10.61802446	18.85214859	10	2	6345452.269	6.192445287	0.76781487	0.336433629	5562.937059	0.552042111	368.8213963	5.128355241	14.84304306	3.907814336	12.25379833	0.198346595	15172.36115	8.215947374	15.07292323	20.01179477	8665.396933	1.189185378	1.876144626	0.025652687	7366.696248	1.466524619	4.558494273	0.073185015	6780.188615	51.0439323	0.713574707	0.255892997	2192.636674	0.45573008	0.383434848	1290.569133	0.533302074	0.76577053	0.8832822	0.848396662	613.6867564	2544.378007	70587.34641	26625.86527	13963.9978
464	3.475812014	12037.88638	30	15.44275498	6.99403296	17.40802235	10	2	5894699.724	5.589141113	0.823710456	0.273072885	5314.279269	0.377288654	370.5954657	6.662129102	11.99159118	1.883945188	10.96994346	0.144591005	18162.98321	9.478712499	14.29906078	20.34542077	8814.633122	1.150366584	2.937537518	0.026612513	6470.184897	3.032853924	3.523295174	0.086431093	5660.510622	52.60835313	0.524078876	0.31376741	2861.295898	0.648271125	0.639596733	1045.775942	0.638977538	0.631644463	0.861806743	0.836747935	339.7675137	3613.684911	62219.52721	38161.81054	16550.63739
465	4.408490234	9121.191056	30	18.12293318	7.730806564	20.27981666	10	2	5993724.841	6.249718744	0.709019764	0.646822308	5818.031694	0.449435339	401.5801045	5.570443538	11.70302622	5.350046161	11.55154977	0.210860985	16548.48405	5.990965147	14.10490903	20.26086728	7799.053921	0.894369433	1.542877137	0.037791558	7388.669174	1.64267956	4.33445448	0.064522938	5870.542673	50.21180458	0.344173855	0.430281172	2759.509276	0.835290688	0.517441925	686.1665438	0.604391684	0.769603836	0.827393058	0.698061263	616.2691468	1797.032589	79952.14935	43075.13608	19157.0336
466	3.048173755	12707.70241	30	17.81047536	9.351292518	18.24870339	10	2	3796538.719	5.483911473	0.583629707	0.880439786	6066.915388	0.476731764	361.4111723	4.814465107	12.85825916	2.480569001	11.88419799	0.264189898	10373.87258	6.920837898	13.92119241	22.66576603	8823.210828	0.446615037	1.802600584	0.031731986	7560.739919	2.248823651	4.314497946	0.053357962	5630.54133	44.33328946	0.68323586	0.439799611	1936.037248	0.307245222	0.781294844	1528.9837	0.529275195	0.751057476	0.857311672	0.787718345	499.2353812	2511.455772	53793.97363	43136.39341	13328.07699
467	4.406832795	12706.88193	30	13.24598758	5.717767491	17.7847188	10	2	4611084.197	6.384147113	0.808754236	0.761849804	6323.670987	0.626094182	401.6400672	6.01078955	9.948447351	4.253531011	13.38052389	0.372139786	17730.10623	7.271113776	12.94351575	22.08398029	7789.392964	0.679470365	2.489785875	0.038605686	7183.303223	1.478244962	3.916968573	0.070435838	6128.515346	32.74104949	0.501925495	0.506643538	2350.639344	0.782312029	0.397065009	1460.143188	0.434864868	0.648660034	0.843440293	0.835742653	374.3760263	2015.544608	64588.64707	34140.81755	16189.83829
468	2.836108982	11823.41613	30	13.36698172	3.69065082	16.72524312	10	2	6347948.728	6.908065955	0.815176649	0.827682972	5425.542463	0.680904779	361.7176448	4.98261662	12.9610676	5.714131543	13.29140088	0.260416767	13277.53729	5.841022831	12.55414404	22.0759656	7229.9582	1.091620131	2.546684158	0.032374912	7522.700812	2.205267577	4.210436893	0.077577298	5393.780057	54.20098485	0.692577963	0.603763945	2166.887341	0.705834857	0.050238012	1393.193164	0.402920972	0.575437601	0.845059504	0.991016141	611.5042313	1788.06579	65964.53305	39343.49702	15023.12936
469	3.207889057	10615.59088	30	13.24300334	8.060375636	16.63443121	10	2	5360715.366	7.760875875	0.578327494	0.684520572	6823.686163	0.56087115	371.0346815	5.262757293	13.86386107	3.960902409	13.34128047	0.169944382	15751.63609	6.065891098	13.51029047	21.24876108	8318.857585	1.065804421	2.228607312	0.014236522	6546.740237	2.532316987	4.588746584	0.104920208	6238.442416	45.37604033	0.747337492	0.382964453	2603.135445	0.471873186	0.522763819	1379.467372	0.578459676	0.723340183	0.818362086	0.742094442	473.2341182	1894.188907	75064.75546	37724.8652	16582.41255
470	3.886116689	11051.16012	30	11.04326866	7.946134203	20.99357869	10	2	6074955.513	6.692985669	0.735242557	0.630207673	5097.670548	0.596089893	378.7407277	4.439258305	11.40596027	4.378487403	11.65519656	0.201634887	15914.27463	7.621729124	13.59238858	24.16193877	6703.365816	1.119871965	1.235789169	0.032184511	7221.375026	2.294477387	3.61218913	0.049052399	6326.596126	47.44231404	0.637476675	0.095512204	2374.038257	0.351509795	0.249776008	1181.369647	0.644137394	0.743158112	0.820852698	0.919258089	612.6951614	1598.884091	78424.28505	34164.03086	14664.79793
471	5.611029392	6318.584998	30	10.97175859	10.67837911	17.3827368	10	2	4665561.542	5.246260564	0.924183395	0.559030732	6810.631609	0.454949198	360.8505554	6.378142734	12.31590313	4.056064334	14.15938254	0.225505362	14377.11836	9.760405291	13.25236175	22.4821113	8833.048649	1.031226835	2.683337229	0.008715265	7180.791315	2.47662815	3.525802245	0.08033716	4630.740062	55.46470631	0.636036687	0.193971762	2715.979338	0.603314073	0.518731783	968.7201997	0.48291304	0.808639243	0.901549345	0.705457286	633.1961845	1941.108854	65993.68024	42926.13094	16054.40946
472	4.414122968	10255.91146	30	15.7146365	8.372618746	16.4992645	10	2	5995249.573	6.41965601	0.787739804	0.798328396	7267.711433	0.549387556	379.0801862	5.746735587	11.71256823	4.842864464	12.15728961	0.261653019	15577.01199	7.879106741	13.50054352	19.50192174	7249.054684	0.855199094	2.66320897	0.042370958	7117.401855	2.296965161	4.230589831	0.06456312	5987.350836	45.7624866	0.6095411	0.310761335	2403.629542	0.559237749	0.321905517	878.2315907	0.67959352	0.781340781	0.839805365	0.675710385	435.9202905	1090.864892	66443.13433	41300.79429	14648.64572
473	3.630602552	10573.69918	30	17.87111758	9.20617564	16.15470572	10	2	5897357.998	6.379470218	0.610680321	0.797314035	7838.823481	0.482314981	342.4550746	5.005237285	12.60679423	4.838968035	11.65756312	0.195747292	16645.03421	7.189361327	13.97811061	23.74708272	8662.194441	0.832936661	2.197226809	0.056770331	7105.708157	1.987347767	3.972185242	0.077499795	5650.069308	54.18123724	0.767783311	0.358442588	2973.925869	0.319007082	0.816777455	913.6054964	0.476932338	0.6959204	0.827577907	0.675942177	756.4263141	2006.117753	65188.99946	39379.9121	13593.29708
474	2.079653904	14328.58556	30	9.876137986	7.347340336	17.34277974	10	2	5288397.75	5.400678732	1.007609045	0.500706135	5889.183524	0.461313073	373.1274773	4.845051359	9.937887527	3.386847097	8.930125207	0.248904564	13511.13452	7.122371643	12.88157973	17.946394	9585.936055	1.148713552	3.01564828	0.030124579	7454.772697	1.490150629	4.629994528	0.099108307	5855.479878	52.98146024	0.739021395	0.495584312	2322.61625	0.378355209	0.686477053	2328.138437	0.63508992	0.582158784	0.858244424	0.994181743	556.7921646	2282.07974	83170.65157	41654.9105	16210.96454
475	4.226468477	11896.80808	30	15.40581425	7.222671034	17.07640816	10	2	6148990.716	7.225873153	0.574455443	0.668877699	5665.614024	0.453016777	404.7425577	4.871037594	12.79078881	3.117175997	13.0152575	0.234501562	14375.88489	6.761588816	14.72584625	22.02726838	7924.498135	1.046243077	2.303782812	0.039884786	7844.99787	1.625798483	4.005340967	0.049999821	5206.799227	50.29375931	0.748530074	0.400610635	3149.707807	0.585579108	0.870167742	1473.983309	0.678520885	0.563302052	0.849023937	0.794565523	616.2917747	2867.476503	73265.36099	39209.29874	15422.47904
476	3.182466504	12969.55367	30	12.79648778	9.304477646	18.10136088	10	2	4962254.885	4.432650157	0.786383009	0.91209198	5970.906998	0.488803262	396.9575765	5.346186325	11.45015166	6.793769208	11.84323566	0.249042942	12273.22927	7.776421659	12.94929085	20.83577034	8877.740269	0.821909098	2.253244196	0.022145514	6691.159152	2.432279775	4.088272439	0.093907125	5944.357867	39.61514037	0.689575206	0.32142602	2303.093267	0.868266751	0.587924783	2114.370999	0.653273546	0.5839101	0.848114518	0.86087884	429.1563068	3021.928344	65949.16988	40092.59542	12528.89334
477	3.195708244	11334.95283	30	16.61636469	8.797967677	15.86142673	10	2	6109501.274	6.695401308	0.724605373	0.425065099	5430.522949	0.53661145	387.9848324	5.82696315	10.60347533	3.438162803	16.82332802	0.191407011	17182.30809	9.167318743	14.51071845	19.45693115	9101.460484	1.157245164	1.723102929	0.04052154	7720.505801	2.631763281	4.048874321	0.070391045	5948.516656	42.38706233	0.704472062	0.304942466	3045.169055	0.594882934	0.578681644	1509.15293	0.546561507	0.734663902	0.840640088	0.915659191	470.1140561	2046.643318	60682.54687	43678.66386	13081.90452
478	3.654095147	12722.92884	30	18.16813691	7.76215992	19.07280142	10	2	5434099.94	8.016612203	0.92170023	0.492773607	5763.076368	0.504068323	381.0701478	5.522933828	13.41411918	4.775274708	12.24463695	0.181521076	12142.26695	7.54381512	13.36644231	20.6389047	9952.998337	0.68117119	2.04986748	0.037417147	7089.152583	1.954790836	4.344606406	0.088207322	5552.742382	44.45871269	0.624920338	0.451156637	3679.822554	0.663881428	0.456736619	707.0457313	0.658108779	0.614860116	0.910134148	0.834636635	684.776586	1827.251854	61156.39159	33940.94421	14607.97577
479	3.864327341	10315.01698	30	12.36106874	10.87119266	17.17733308	10	2	5101616.703	6.489343182	0.528251257	0.739665125	5257.570631	0.549147398	363.9522032	5.432173971	13.49815196	3.580991802	11.56062824	0.166136059	13796.26163	4.920114323	15.53855121	23.24936736	9478.826581	1.452496771	2.287759508	0.04634416	6960.008439	2.26072301	4.161041171	0.098692466	5294.103328	50.1018025	0.621785171	0.585941631	2160.064383	0.487417331	0.398839661	786.0705226	0.287291346	0.718128321	0.800266496	0.733750563	451.7835181	1573.701478	70519.40791	47656.73866	17803.92301
480	2.359386179	12977.26765	30	16.29852173	3.893284651	18.82257435	10	2	5871816.125	4.561695111	0.718543992	0.887807289	3804.958564	0.472213089	360.0089086	5.619235831	15.88518302	3.644372833	12.27373952	0.181238187	10714.63943	8.299359302	15.26288414	22.41567484	7292.134143	1.099887769	2.394213278	0.012478045	7297.148199	2.311456553	4.380074252	0.081203173	5371.716838	53.83271537	0.845955108	0.447006629	3373.095772	0.649520794	0.579996618	1146.709336	0.568072169	0.706166067	0.857863249	0.853811485	707.6731624	1688.160264	57474.70905	41599.45673	15957.59749
481	2.148752453	13037.25232	30	12.86116561	9.864374432	18.87265052	10	2	5833302.914	5.287046058	0.637327006	0.288131649	5734.061217	0.493315328	395.643375	6.670176221	14.97065898	5.388056177	11.64253515	0.207080416	11412.39972	8.061473713	13.6200017	20.41701986	8035.743902	0.69686029	2.760971156	0.054648674	7109.561482	2.266188318	3.420391551	0.049350163	5740.355409	50.74469347	0.784750842	0.247675461	3396.547176	0.335862908	0.488749507	1101.242667	0.533589082	0.680643227	0.786710455	0.941051645	486.7636849	1564.643947	53152.84073	44431.66292	18084.19739
482	4.559099783	7254.772183	30	9.965985987	7.157379744	15.57594667	10	2	5240937.167	5.613388878	0.820472173	0.688060797	6020.712462	0.532245616	382.1950541	4.068269396	12.47971266	4.854391717	16.15173788	0.200543303	13396.86876	6.414944535	13.67734927	18.87652419	8415.025471	0.858035977	1.934926579	0.035689454	7239.033511	3.048273639	4.400480396	0.081124171	5930.362467	68.6474469	0.74263072	0.412455781	3465.562475	0.697591329	0.393141273	733.4900829	0.444524835	0.677102081	0.803253717	0.870206652	611.5304614	606.2448545	70350.56989	36203.79505	11416.22087
483	2.006565907	12588.88873	30	16.95755214	8.523665116	15.82254582	10	2	5291062.928	4.256818154	0.506372839	0.715426823	5218.047672	0.359013224	363.5267476	6.082041024	11.12154013	3.866805811	11.08874185	0.249259792	15654.37319	7.065608257	14.24882823	17.29392009	9921.152414	0.679909769	2.322886665	0.022835568	7483.401076	2.675614295	3.860405803	0.070117584	4762.129168	58.26730046	0.65680574	0.401311767	3316.482131	0.588029162	0.812664263	1773.398782	0.578750068	0.588799454	0.823033116	0.861029624	462.7968821	1786.214976	66412.99292	30952.42912	14995.47903
484	4.932362934	8222.833185	30	14.32081274	9.108528188	13.99670248	10	2	4811623.32	4.719499085	0.817127216	0.9609456	5448.981172	0.622604851	382.555105	5.30598856	11.64075672	3.672060899	13.86944883	0.270190757	16063.3377	8.29389172	14.26174702	22.785563	8739.216305	0.936926976	1.973499263	0.043712699	7191.595327	1.876723491	5.372207725	0.099480342	5035.492121	47.20127115	0.687641074	0.440610096	2888.912232	0.646565898	0.150082478	1983.475652	0.587640917	0.520408543	0.816918849	0.926429834	566.7799245	2294.046851	73685.86818	41563.97159	12641.21
485	2.047197305	14656.66489	30	11.08403551	8.129354104	16.14580053	10	2	5438578.894	8.892549573	0.456642749	0.982896213	6556.845487	0.458373399	355.7412218	6.511670195	14.35484664	3.34514899	10.59262979	0.194973899	17868.0892	6.374688979	13.2845244	20.05442389	8027.078325	1.174101317	2.602197646	0.051911003	7021.623366	2.46675482	4.410036852	0.098076758	6483.413153	55.84455426	0.581877195	0.512943313	2673.260401	0.777971957	0.413509044	1243.909779	0.552740464	0.743764925	0.798129502	0.986736376	786.0905094	2774.976756	55344.29946	29737.12872	17535.14527
486	1.944689881	13243.63049	30	14.41460813	7.84351605	15.77171392	10	2	5946301.596	6.894771647	0.779987092	0.723616251	5784.337563	0.488883629	390.8882634	4.611960246	13.44757507	4.609308553	14.60546905	0.268208492	13324.30521	7.594509481	13.17546332	22.2529141	8878.70499	1.181536543	1.411966381	0.032950447	6951.289401	3.30096546	3.569532247	0.092457968	5971.451707	49.12089139	0.658572396	0.177923776	2027.584941	0.850752958	0.604033717	1859.638445	0.528756833	0.724475063	0.807859914	0.994417951	586.1350705	509.0533364	55488.22676	53286.5938	14168.13174
487	1.398038517	13185.40007	30	19.47175049	7.513239738	16.27122639	10	2	4792371.424	3.912269035	1.108779795	0.570261336	4160.981417	0.470037031	382.9507625	5.54449946	12.60325005	4.153178449	9.662640579	0.331744365	17104.51549	7.971017021	14.62251555	21.61258857	8941.660781	1.167291926	2.518662187	0.009321351	6775.415285	1.905365377	4.162259571	0.086717011	6265.671251	51.1121827	0.877796336	0.457713215	2400.853768	0.46809074	0.620946799	1490.962831	0.691236002	0.725094157	0.903758514	0.73238212	298.5151648	2280.30354	48043.91672	37277.87404	15543.41017
488	1.684643183	14137.29677	30	14.36442449	7.803703478	18.60466888	10	2	5336326.272	6.274062649	0.863407666	0.540942388	5760.76776	0.509307279	371.973319	5.646940614	12.48820414	4.609135038	12.55588997	0.238501646	9016.65694	7.864079803	14.182634	21.06251254	9556.640655	1.256936072	2.132502999	0.020035054	7845.819166	2.326751887	3.783124953	0.084634146	5707.722827	57.39528425	0.5071627	0.567478542	3197.267839	0.542503316	0.478203283	496.2620679	0.529083228	0.579830083	0.831427065	0.811028081	465.2521077	2527.854967	70565.86306	34642.15527	16871.63486
489	3.300466468	10394.86322	30	11.49733907	6.3610687	21.50876559	10	2	5693282.034	7.279390557	0.719562014	0.798681481	5461.259248	0.547617764	409.6680817	4.752742265	12.76855379	2.03810154	14.34841336	0.320447887	16744.62255	8.857817264	14.10113463	20.64277413	10090.54241	0.802686621	2.437135094	0.032226215	7368.625775	2.279399494	4.078323709	0.060622539	5649.051488	55.06621981	0.590564048	0.325226376	2417.564989	0.768997576	0.817135769	802.5832148	0.574636438	0.638921079	0.827881453	0.895819613	520.6461002	1204.669244	68191.24848	38792.49607	13297.98986
490	3.708185563	12706.29218	30	12.8876483	5.074454844	17.99817476	10	2	6317998.283	5.774764956	0.73932631	0.750278483	5483.46454	0.509918284	382.2384354	5.153276969	14.16494792	5.344773333	11.89217651	0.207591265	19251.25084	6.156532061	12.8487648	23.45034056	6047.195611	0.76648205	2.452291518	0.027205501	6763.684507	1.775959831	4.557488278	0.070174302	6981.785219	48.24109212	0.652336008	0.511207454	2558.937055	0.308114366	0.369909514	1598.259087	0.395930988	0.732838393	0.865590678	0.764757877	570.7119358	2025.282584	63236.38158	46731.75579	10649.44483
491	3.255847211	11299.07678	30	18.67783281	7.001574146	19.52258747	10	2	6098542	6.814614698	0.649821509	0.846268902	5873.516207	0.571631466	398.7934122	5.967704314	11.8308708	6.27153891	12.37522937	0.323215954	17161.03232	5.530536223	13.58322564	19.07146565	7694.272265	1.037617559	1.879980349	0.037799705	6998.298605	1.697596364	4.756829898	0.081361696	6052.748694	48.23293207	0.733584377	0.377320687	2965.309819	0.376936495	0.149880019	1296.287935	0.58021418	0.646146374	0.861643525	0.895570493	512.48238	959.9106898	67206.05542	35516.46802	19144.05397
492	4.771762404	10992.00131	30	12.9920693	6.628323724	18.00038769	10	2	4987596.408	6.253610039	0.703083695	0.567977571	6870.302049	0.528692792	394.9094093	6.169632472	14.29967401	3.041212167	10.89393588	0.204575479	16958.00042	6.484262689	13.52027274	22.19705742	8584.195179	0.939039824	1.679337799	0.041670835	7073.844501	2.361818718	4.284075711	0.086447377	5640.204553	53.24387173	0.791356111	0.48133651	3148.450571	0.70630444	0.3301707	1134.711067	0.530117198	0.599788275	0.846353873	0.754955529	414.007628	2674.084134	53109.32366	35425.82792	18351.25211
493	3.716388024	8392.253677	30	13.00514279	6.849356561	16.46342496	10	2	3768156.23	6.869935912	0.990391289	0.655593684	4319.601744	0.515474628	377.2144876	4.011670852	13.25151704	3.995694691	14.71451308	0.238056197	16892.68706	10.04885655	13.70978651	19.76630641	8361.853991	1.398724958	2.740531743	0.046677417	7070.698975	2.359820727	3.863207568	0.059675477	5788.017352	38.60119524	0.64532059	0.268519567	3201.37758	0.336775455	0.504546683	1226.983895	0.57704818	0.646513838	0.913944715	0.891229572	570.2759717	1956.638363	59601.68947	45329.97511	18247.60128
494	2.96959725	12296.74563	30	15.69586779	6.702104412	15.69098354	10	2	5680454.035	11.19186444	0.546813019	0.248110018	4918.689062	0.361339973	379.5290089	5.725742026	9.308190373	3.151479141	11.61208791	0.318965168	16783.00687	9.155490638	14.33422129	22.31492446	8152.800287	1.179865628	2.583995415	0.051425067	7133.65571	1.929061757	4.594071831	0.086678516	6394.335672	51.0061997	0.853709339	0.332499293	2631.190027	0.426798456	0.594498465	757.9247276	0.507185764	0.771975176	0.836788051	0.864835922	317.1986595	2053.50882	79176.61908	43610.01654	13324.03236
495	5.28641136	5110.62795	30	21.8433988	6.373705773	16.6089211	10	2	6175056.13	4.412685933	0.797216658	0.735903666	5066.174087	0.483496378	374.7880025	5.050531879	12.30732751	4.985179876	11.87639918	0.252846067	13372.91792	7.91910872	13.61744758	21.16314887	9257.797758	0.373674768	2.038250731	0.026691848	7820.943421	2.034619977	4.079231843	0.075228686	5900.800374	66.53932474	0.808588234	0.129134954	2910.461833	0.684904026	0.648971989	1621.085938	0.532234411	0.481912356	0.868928988	0.839392379	413.8113728	2210.311384	68169.81748	41441.96002	16502.97326
496	3.030921849	11243.90855	30	21.37105377	6.353122567	17.4801838	10	2	5171904.569	4.700964496	0.977306532	0.575332862	6330.810086	0.590931954	391.566499	5.570142775	13.23016709	5.131986631	12.13593264	0.204101355	15488.01904	8.973177509	13.72443639	19.73284492	8868.390381	1.286299654	2.654159985	0.043738753	7564.609461	1.840857026	3.846875175	0.076211651	5929.250936	42.96749906	0.881049494	0.490117561	2269.595792	0.591677721	0.394220766	562.0988182	0.459341002	0.750077871	0.832572458	0.721668889	371.0130776	2716.90925	72833.30789	35301.15559	17383.20938
497	3.852339016	12999.462	30	16.93185712	8.33229122	19.5672494	10	2	5226326.229	7.767308458	0.68876358	0.544193639	4396.370728	0.554977106	362.4091399	5.747450784	11.8384034	4.444982973	10.75489216	0.195896698	13893.12285	8.810245494	14.24004434	19.72020155	8662.21985	0.738019445	2.164081929	0.019453634	6775.997258	2.459636766	4.603348415	0.046175896	5735.136635	49.79322531	0.45482711	0.395840519	2038.894802	0.579684017	0.777235918	1041.139263	0.687590188	0.758329174	0.884286877	0.793359701	397.3361428	1706.06546	67743.24031	46326.37876	17643.47035
498	2.963167912	11441.73841	30	14.60129406	8.753975867	18.5107986	10	2	6338086.308	5.928609752	0.796115193	0.710421239	6004.313248	0.498485119	365.4402843	6.410403769	10.61072311	4.607782191	14.07060985	0.173304179	15375.46561	8.498531949	14.47340624	24.34534871	9287.627805	0.509978301	2.189000897	0.049679435	7267.015291	2.718453532	4.423810499	0.070834267	5724.227123	58.34870561	0.886886784	0.555454263	2408.408848	0.589735376	0.807363735	1586.141956	0.476324613	0.53248913	0.818373355	0.853832288	446.7037782	1465.531226	79066.82341	38506.02749	11675.08176
499	3.676376832	12176.42321	30	12.26895089	10.1715176	16.64083538	10	2	5144735.445	4.482991394	0.790396842	0.796404327	4942.511976	0.553762598	379.980089	4.871882756	13.50356277	5.723094141	11.72855822	0.20517289	19450.91798	5.826201691	12.77815953	24.00321779	7941.421607	1.073223116	2.256512187	0.021113787	8050.525788	1.87439422	3.991162369	0.08866231	5931.682054	60.67920737	0.719141489	0.568912699	3643.609248	0.56818393	0.388783163	672.969757	0.599578129	0.574575833	0.830648632	0.889657347	507.5222794	2220.324818	39196.24419	38598.7464	10906.35125
500	3.50029669	12439.26402	30	16.63709591	7.724267289	15.35421945	10	2	4694613.09	7.759524315	0.358828678	0.517991073	5495.278284	0.493426799	398.8428485	4.25432717	14.76757079	3.799891996	12.66288189	0.282252734	11384.15379	9.987002804	13.37184584	18.73228156	9408.473085	0.917286077	2.305713556	0.046934828	6915.830823	2.401788002	3.730492793	0.087248581	5609.728926	55.20731266	0.634564266	0.524788784	1963.252305	0.551571347	0.290415073	1482.933082	0.630158184	0.562141002	0.885419317	0.821876938	748.6269758	883.5474136	70470.70589	45248.40283	17727.92757
501	2.833143043	14370.10325	30	14.37821662	2.457263816	17.29083216	10	2	4647222.005	5.318075501	0.857656692	0.562920845	6029.810736	0.524347012	366.1246481	4.988590869	11.12117787	4.687772703	10.93014142	0.216992384	12125.8107	5.006019347	13.24548777	23.23818604	9445.185362	0.464505408	2.947847911	0.017559353	6781.319486	3.010407965	4.025931092	0.093535754	6241.280702	53.24082371	0.785697204	0.382236344	2338.304414	0.334233049	0.774552459	1873.273696	0.682661904	0.625766321	0.858033115	0.895443598	528.9977903	1798.320377	59976.68145	41599.14785	12236.52557
502	3.35355258	11763.7464	30	17.29167214	6.613607138	16.87166283	10	2	5632945.515	6.871708781	0.590322985	0.833685102	6062.256452	0.391358987	372.1331273	5.197984129	12.04809055	4.012180592	9.881488446	0.204332824	17283.15949	5.390323899	15.07485578	22.93719195	7990.366382	1.083130677	1.787739844	0.051807219	6321.083965	1.49830069	4.084806601	0.075998481	5524.727	58.4632529	0.727519198	0.445793363	3509.116569	0.486501282	0.621076748	1685.648265	0.683815055	0.751001854	0.846812573	0.819370872	376.2932411	2359.03126	55953.24528	41103.40093	13343.97554
503	4.886943157	6877.614501	30	14.895448	8.171408497	15.21054959	10	2	5808624.172	6.876432006	0.625278673	0.671151634	5314.514878	0.670580399	381.8341189	6.043602679	16.1927165	4.428240531	14.24445812	0.307692503	17145.22563	7.469366356	13.59704898	20.53473943	8238.179149	0.986752735	2.393855011	0.038501741	8044.471242	2.258700633	3.609350514	0.056374406	5919.873617	54.78467096	0.500832059	0.385510948	2536.226099	0.836280619	0.621816425	1412.2007	0.766332799	0.658284324	0.773842857	0.961165019	462.929263	1217.84496	70671.51866	38679.34828	17951.42181
504	2.845280257	14349.65513	30	14.41407041	8.814848498	16.95906537	10	2	5023245.591	7.934811925	0.657312453	0.783672775	5347.013579	0.552355344	366.2898368	5.371197845	13.11975569	5.149510762	13.61031826	0.218750948	14427.52985	8.758764738	12.98279377	19.03762993	7388.208834	1.371208636	2.617979346	0.017455384	7153.957581	2.990003173	5.196571845	0.064872454	5779.094352	54.73814485	0.545697422	0.344889886	2507.295412	0.497193536	0.676444599	136.9859893	0.672265718	0.708577699	0.891244174	0.986828237	456.9438968	2699.671511	51015.81733	28564.72338	12718.47656
505	3.151313802	14546.84769	30	13.39990916	6.566907233	18.15470127	10	2	5681427.615	7.667714754	0.71579081	0.760898975	5574.689062	0.525749697	376.7958197	5.895969904	10.42466703	2.306450216	9.522599542	0.208017081	17497.58812	9.803918639	14.30117828	21.38307395	7105.486045	1.129804683	2.037901676	0.05287463	7105.010245	2.324419676	4.666639392	0.098001794	5981.806171	50.19823144	0.635910056	0.486351646	2912.813034	0.36063255	0.883320514	928.6019387	0.501875884	0.676354631	0.88054215	0.866686242	682.866535	2677.593724	83188.53838	40829.08014	20520.15336
506	5.606071118	7741.64823	30	16.02140178	8.967636844	20.33946673	10	2	6489741.064	6.011596068	1.010056851	0.599188202	7044.060146	0.536942669	395.247275	6.923211556	11.80282229	5.774770974	14.25275503	0.191566659	12444.68212	5.676216791	15.63870019	20.92221527	9611.061692	0.575969283	2.447821386	0.035994298	7421.524601	2.292975858	4.161690777	0.091470217	5862.47809	48.70518264	0.773663548	0.387059732	2803.348015	0.678069775	0.373763185	1229.577049	0.567133655	0.436323934	0.918586602	0.933031923	408.4438907	1682.594697	58754.11248	44747.74537	9305.401921
507	4.543811544	9705.357091	30	13.3807296	7.681978224	16.58119766	10	2	6686820.875	5.828966424	0.653407266	0.566124572	6468.644137	0.526948645	325.4404953	6.054783067	13.70001665	3.49894414	12.48481277	0.226601484	9677.569219	8.162354291	13.7281531	20.59376677	7514.803439	1.112561103	2.179608031	0.035235247	7437.447698	2.627004969	4.323472997	0.071569461	6160.792687	59.96213515	0.487224104	0.367905508	2561.001479	0.578476716	0.936080235	1650.898244	0.445683222	0.641393333	0.815814949	0.760777881	616.224525	2174.248358	66392.74752	35161.3198	18083.69358
508	1.810099488	13556.50695	30	15.52088503	8.10664596	16.74298564	10	2	5437884.045	6.432919828	0.846756463	0.574076423	6235.218216	0.581725904	390.2287636	6.795541133	10.97251546	3.021773187	14.51105054	0.253783213	10586.49303	7.472183523	11.74168535	20.94787029	7961.466414	0.501614061	3.270227869	0.027666594	7624.677055	3.359484408	3.937898908	0.084874986	5596.541833	42.33946698	0.614863573	0.351996257	2215.371317	0.561639207	0.465745241	527.3594915	0.667246899	0.701875652	0.852730278	0.843744298	334.8184629	1237.154504	39586.37122	47159.79192	15300.41144
509	3.230137877	13392.74084	30	14.08967994	7.740840358	18.28359648	10	2	6187924.067	6.285503282	0.757932016	0.80492272	6713.32751	0.538532403	370.6285986	5.930269639	13.84745416	4.109132805	10.03876967	0.265231685	12943.27352	7.932961461	13.6736488	22.19910466	7927.100579	1.531634446	2.860844243	0.034850079	6883.541108	2.207289485	4.848439534	0.082152426	5397.332831	55.27635267	0.647636639	0.453567571	2689.615166	0.797568787	0.481689637	936.3178385	0.502929458	0.489105379	0.850589019	0.747790399	558.613391	2524.51699	61010.15826	43385.23736	17159.36544
510	4.42679689	12790.54269	30	19.22167476	6.417431599	17.24422787	10	2	5133224.176	5.633993653	0.96024682	0.525046469	6199.436767	0.447177233	373.8913518	4.447672188	13.0390011	4.096157983	12.92616076	0.188692807	21942.59973	6.434632127	13.43482965	22.84630111	6767.586459	0.521544848	2.016109328	0.021809094	7654.782348	2.274277089	4.080560461	0.071744446	6261.067349	48.3062182	0.845999575	0.519686594	2736.10453	0.31487371	0.670588388	1582.021764	0.606979277	0.625384704	0.842319128	0.782319157	511.1420633	2410.026311	67407.25857	43096.76595	12282.87674
511	2.80703607	12756.03354	30	12.55802254	9.085489143	18.44321459	10	2	5429040.954	6.31837187	0.869692678	1.018912329	5500.473239	0.459993448	367.9506608	3.796236934	12.59381398	4.236852627	14.37510118	0.246372566	14082.61899	8.598115489	12.26440995	19.84409419	7881.528312	0.508936864	2.447969049	0.028920581	6739.047346	2.339791976	3.563181706	0.081349948	5629.637171	42.86292968	0.916142054	0.428154693	2845.812932	0.593140162	0.778762913	770.5409142	0.514615391	0.715382964	0.830470255	0.76607472	626.0017277	2186.423487	67328.62445	52513.7566	19674.57069
512	2.402138909	13458.95589	30	16.57684748	5.145486837	18.11792145	10	2	4990819.012	5.665933726	0.646007804	0.464972824	6138.537392	0.489241336	386.2111238	6.67037714	13.79464242	4.744555309	11.44684565	0.201656672	11799.18692	9.461140223	13.01513525	22.27070319	8735.862363	1.231060613	1.566861857	0.02619849	7225.855674	2.246932806	3.89724166	0.093679444	5413.096233	56.65170532	0.710308028	0.594820947	2380.024261	0.705946444	0.590677326	821.3651507	0.630420526	0.610629792	0.922101809	0.901858486	531.5648005	2935.754348	73829.31381	39742.43845	19837.78186
513	2.322337235	13729.24825	30	10.73772202	8.328697245	16.96417384	10	2	5930650.858	8.057944868	0.555877941	1.035568749	4391.452549	0.434573802	383.4795534	4.287383677	13.95542877	4.915603948	13.31658408	0.285419289	14457.67702	9.157278295	13.8251299	26.61740074	8440.328586	0.906296295	2.160043935	0.029360638	7774.036814	3.026736621	4.422498718	0.081165924	7048.997963	49.94726576	0.540978663	0.315535941	2692.223064	0.708092172	0.673685492	1405.059696	0.509065108	0.620854102	0.82053822	0.734663373	593.8359607	1970.812567	65154.70984	41641.06376	17659.78011
514	3.597821139	10484.5257	30	22.82161013	6.473252978	17.64896982	10	2	5704502.841	4.857918872	0.998477401	0.686472784	6105.7746	0.506533733	383.7796772	5.257456385	8.92495778	3.278824977	15.24691249	0.209407268	15353.74572	6.359549739	12.34508649	23.23709485	8413.910443	0.852162893	2.036031795	0.039618484	7195.256797	2.943567368	4.750801406	0.090806273	5260.82191	53.94311582	0.797762135	0.560309273	2408.824028	0.562436155	0.892809723	712.6534885	0.605629985	0.816578554	0.855405973	0.701018976	491.3883492	2351.945163	60024.51451	48836.4394	12749.05178
515	4.215670594	10781.37121	30	10.70873849	7.58756922	15.97258678	10	2	6029883.645	7.117790117	0.844995481	0.597042057	4359.311673	0.478560738	384.4552386	4.896384191	15.71184237	4.944702835	13.98753469	0.259288261	17039.38479	9.161641352	13.36074559	20.44843668	7482.579624	0.520340669	2.04798788	0.047626154	7259.23844	2.004762992	4.667413168	0.084323722	5949.765093	36.1758742	0.800776171	0.499158998	2896.246833	0.7478358	0.929478328	503.5419356	0.666274746	0.737569777	0.843587069	0.897111987	423.6412325	1002.884584	81792.6868	46963.47612	17625.51412
516	4.611958465	8578.254251	30	16.35399567	7.471731993	19.84433176	10	2	6654527.265	5.358493061	0.928568858	0.849500058	6548.87952	0.434828992	395.8230387	4.645378716	10.58802506	4.579408437	11.10541046	0.187824254	15150.90022	8.513297891	14.98821744	24.41766026	9194.729735	0.891873268	1.524702083	0.014904653	7308.954435	2.580207589	3.759350754	0.05905621	5067.111326	53.77113722	0.495076099	0.18993975	3103.146292	0.83050184	0.262125235	1554.043538	0.610266942	0.812261806	0.863101725	0.923066663	449.9274817	2404.377407	62094.4509	43279.49391	11453.11811
517	2.016772195	11474.93146	30	13.82718329	7.037914056	17.56153012	10	2	5827324.114	5.642445599	0.561569341	0.367557128	6027.63321	0.409328214	384.6283874	5.517136796	11.32698046	5.607918343	13.03107482	0.174273415	17393.51269	4.390183492	11.50507501	18.51995306	10243.91024	0.659377295	2.462417395	0.022231984	7906.115428	2.276163437	4.412065744	0.079174981	5598.299267	51.62109746	0.545643336	0.480289934	2554.056832	0.154286113	0.522927088	1598.791556	0.550522979	0.690976763	0.838633309	0.894473606	470.319829	1980.562889	61552.38417	40005.97669	13998.94069
518	3.43938089	10631.42985	30	15.76611917	7.473351912	12.74657198	10	2	4659679.237	7.012149515	0.828783187	0.743420077	6770.126233	0.402056122	374.162684	5.9939311	10.98316156	4.154192967	16.51798784	0.206119737	17543.82183	5.984346681	14.86123861	18.66379639	8907.06225	0.897284264	3.283000675	0.060719444	6428.764279	0.987373108	4.035047079	0.05182588	6329.664495	52.72715792	0.750869647	0.58954395	3100.758025	0.482469611	0.332787745	1124.671673	0.555122637	0.676249302	0.871284223	0.733422905	638.7168621	2935.493832	69044.96051	36095.62494	15555.49882
519	2.846751011	10868.93946	30	17.42672673	6.519144252	16.93483474	10	2	5468783.37	5.700039611	1.087866069	1.04939861	6181.861392	0.567683045	383.0071464	7.092777909	13.72429752	3.789995813	12.11478488	0.238153705	13262.33597	7.039151759	12.83185383	21.20762571	8137.360586	1.167249151	2.262455956	0.031808134	7361.187931	2.15318417	4.660830573	0.080103266	5353.800255	50.40103057	0.661902865	0.220194349	1990.995589	0.62343744	0.484415725	1774.984311	0.735150041	0.638882443	0.869179481	0.880873192	685.3342349	1673.511418	67372.42501	46383.25396	16765.39474
520	2.997170631	13565.32249	30	10.45282761	8.320191782	16.88134231	10	2	5424659.926	6.235137938	0.658977917	0.861396898	5625.642102	0.540198711	401.3847398	3.457437682	13.50091691	3.211171905	15.05274434	0.260235238	19500.61666	8.125233092	12.54327776	20.89232823	9737.905209	0.950102919	2.512444213	0.039237455	7226.971467	2.634523078	4.37892485	0.100240363	5603.740497	48.45012195	0.575630242	0.394037456	2986.015496	0.627422165	0.611234914	1779.701894	0.641851082	0.55516699	0.833630222	0.797089529	559.6556018	863.4514492	65930.57828	40634.29563	12989.24094
521	4.863242064	9263.104551	30	15.51094257	7.719108579	18.38915642	10	2	4873449.876	6.962971454	0.977037208	0.483512663	4248.884368	0.543374725	401.8401587	6.034934072	13.11649278	5.133445723	14.76764012	0.227679631	12301.74675	10.61143928	13.09719148	22.02375785	9111.575783	1.004684179	2.928344945	0.027534265	6695.65338	1.966914258	4.210207521	0.095129037	5953.42066	60.41734216	0.682714613	0.436271697	2677.314386	0.610224891	0.275216898	885.4449891	0.561182403	0.806943768	0.878358531	0.882714916	476.9501397	1604.289044	75591.07137	27043.65828	15724.1581
522	3.413261203	11933.83171	30	13.64484581	8.486901617	18.68343369	10	2	6213919.31	6.498179841	0.768659655	0.4536972	5627.365062	0.422477219	357.049495	5.671498035	12.5179533	4.734018305	16.00072695	0.257193783	16449.07548	6.748938282	13.01806346	23.04328972	9015.785995	0.693354252	2.855574125	0.038238391	7422.299878	2.299094826	3.964440447	0.083420733	6025.521805	55.68654749	0.480026083	0.30095276	3667.572897	0.35271403	0.43396685	1177.2133	0.497711136	0.693177786	0.864935876	0.783612224	362.8268465	532.4395772	58940.45789	35783.48946	20196.98739
523	3.438273598	11484.30309	30	14.32934613	8.048442811	18.14147541	10	2	5721435.106	5.248838458	0.78470275	0.463585746	6944.63033	0.532985221	371.3882023	6.174216299	12.35259881	3.956739675	17.51185748	0.17956229	22011.22605	6.574969222	12.55826116	22.22967132	8103.413915	0.807732091	2.839348346	0.027031492	7134.049411	2.674248983	3.964194669	0.091713005	5357.812189	49.28272615	0.724968351	0.242816302	3251.816862	0.566521951	0.468652288	1240.885284	0.520433345	0.623894563	0.821374626	0.831824074	494.0764551	2236.264415	62172.43094	29949.77925	14554.05055
524	3.211704739	12173.28314	30	13.46734602	7.870009278	18.43857062	10	2	5745944.785	4.955341002	0.78709946	0.527356786	5153.126958	0.506773803	402.9238444	5.610519971	11.07423352	3.389850762	10.55985066	0.196177637	17930.0372	8.085109247	13.40278073	23.15507743	7656.201261	1.498122171	2.268730127	0.044916988	6537.221141	1.870053167	4.707565849	0.071586678	5922.656936	49.14815574	0.609263837	0.41225788	2210.246456	0.238747446	0.615521495	785.2114126	0.499381236	0.817257241	0.883953872	0.710953147	360.7133259	3047.622772	62172.04308	46201.59398	14840.64356
525	4.248838835	11388.64138	30	17.39003288	7.056168325	19.56137025	10	2	4957980.624	6.91257413	0.761167993	0.553660372	6153.833486	0.465553883	370.9611824	5.481438811	11.7013815	5.252790667	13.0068981	0.215340333	15492.2007	8.153782666	13.0382353	20.88567668	9243.387526	1.020323188	2.693612781	0.044252588	7603.822482	2.430772928	4.570816003	0.078694827	4898.771773	45.22816092	0.65452733	0.150606488	3267.590814	0.633163519	0.755367782	709.6066214	0.808028165	0.589424104	0.83353661	0.889545747	473.262464	940.7760788	53882.28549	33368.50444	17461.36863
526	3.88792572	9934.724679	30	21.39191711	6.338972867	17.62709188	10	2	4736552.91	5.066992433	0.92997315	0.912045505	6080.998869	0.563593865	348.2849594	5.211132954	10.97576772	5.96516534	11.93349199	0.20277793	7418.116135	6.754955014	13.27795877	21.76783206	9406.921259	0.879390962	2.095520323	0.030927996	7922.16597	2.218378307	3.88068069	0.082453425	5831.155479	56.30264138	0.794200079	0.554276416	3466.171472	0.568550147	0.724310151	1141.443302	0.399828844	0.681613159	0.804779807	0.960655221	513.9952683	1947.010568	49910.26386	38676.64689	14016.72903
527	2.314384684	14553.55693	30	14.06524445	5.122456925	19.13854061	10	2	5099264.373	6.739967206	0.740755141	0.366359427	6120.311742	0.515679687	353.9003986	5.809010139	10.30862264	5.145956588	13.74670213	0.193606879	14872.39487	7.257151202	13.69894578	21.27673951	8162.96529	1.074577828	1.993363748	0.035354048	6880.147784	2.174359101	4.992187396	0.079512009	5267.26734	51.95288047	0.663513618	0.171006036	2432.687296	0.503297885	0.477254053	1620.049832	0.586509315	0.788005107	0.861115817	0.802562061	648.7610222	948.8023588	68485.45233	38525.56021	16105.0763
528	3.094492252	15332.40015	30	18.45848907	8.044714365	19.35289502	10	2	4833929.205	4.611473713	0.547877744	0.496341944	5086.268841	0.475547952	351.0484083	4.124421444	10.99552678	4.449908291	12.34798374	0.230284144	18611.43841	4.39436895	12.62245556	23.79976309	8742.046337	0.927001432	2.649001426	0.019656172	6782.12077	2.427070396	4.47199455	0.048040323	5413.47847	51.75105372	0.758237245	0.705781503	2279.449081	0.728958615	0.611432041	1152.049422	0.512532429	0.615170327	0.82324239	0.872374124	410.2766529	1597.63614	60896.63939	28619.59552	17402.33447
529	4.351419273	11651.20064	30	16.36871064	8.478070338	17.60998867	10	2	4836367.435	5.974601598	0.547573252	0.718407135	5384.784754	0.553576067	410.554198	4.306265421	13.5159589	2.881774873	13.97971567	0.183764671	18086.46373	5.737384553	12.73008256	19.91705134	9399.854867	0.867263494	1.284074201	0.036589404	7245.0244	2.442343509	3.619591619	0.039771706	5740.85441	53.91879463	0.691453746	0.335739642	3165.930257	0.684808958	0.550461513	1155.937452	0.590432104	0.606814561	0.852790793	0.716551488	601.1979908	2479.728825	47635.50901	35011.25678	16959.84207
530	2.935471589	12496.92814	30	14.39898073	8.766549335	18.72826954	10	2	6195724.611	5.564294708	0.555430057	0.572725787	5275.191824	0.511809356	387.4193093	5.68050689	13.00597354	5.194901788	16.19075281	0.125758943	11287.86216	6.126208011	14.74604067	20.6888772	7716.743774	1.027758963	1.733649013	0.030745267	6988.38114	2.456542432	3.711805876	0.062585527	6796.780186	46.78829908	0.571210219	0.60507222	2948.358313	0.538485715	0.663366384	1410.545295	0.530153934	0.693379438	0.894730318	0.856630531	530.5939262	2189.691891	45315.15348	45993.24219	13334.34128
531	3.037035252	12152.82748	30	13.33713974	8.125386954	17.39409555	10	2	4383171.317	5.400962973	0.755903713	0.553560638	6257.254463	0.500832543	391.7528608	4.68325766	13.13366951	3.711087414	10.92973551	0.235726668	12681.50833	8.801575283	14.46604457	19.63155484	8461.668024	0.609791359	2.620483564	0.035156458	7050.005011	1.808983471	4.909736564	0.099705705	5780.336631	48.93009389	0.583511995	0.136896447	2739.797286	0.557069264	0.774629662	1258.462405	0.513335345	0.661050191	0.861451304	0.857571669	245.1088751	1282.569584	55871.0447	34960.64549	20044.34354
532	2.764195407	14858.50015	30	13.69307167	8.462556766	15.15160572	10	2	5170556.521	8.29632858	1.083925803	0.667241617	5476.36168	0.518899874	360.3750767	6.463758228	12.59280061	4.541661792	13.80277246	0.11765413	11963.99068	7.618448041	13.42430918	18.77821874	8899.21962	1.184982668	2.335940572	0.026091573	8046.751983	2.193799387	3.754149924	0.038079713	5763.050673	48.2222216	0.744799137	0.484267828	2913.732305	0.703181111	0.3234049	1524.55147	0.544143672	0.753553356	0.874182312	0.723163258	432.3690475	2135.285553	79917.99276	43316.00042	12176.61747
533	4.537095765	10791.73964	30	16.14034547	7.962631236	16.09530397	10	2	5224578.667	6.723013229	0.628281242	0.222377491	6016.512496	0.524328784	394.8861472	5.723548561	9.90804104	5.717240565	13.83581198	0.215127888	11417.74109	7.797213729	13.29264678	22.05108619	8934.948483	1.320516983	2.880127894	0.018453697	7249.910842	1.531675463	4.23262357	0.077874237	6181.362355	56.16866993	0.714474039	0.236818085	3107.477552	0.545167716	0.681799634	1045.605387	0.516407124	0.64182888	0.895887149	0.763396567	708.8380239	1920.434374	51347.34406	50257.46589	12404.37454
534	3.240076238	11594.62666	30	13.82376324	7.1476837	14.77208844	10	2	5635399.655	6.792440287	0.825501898	0.671200891	6112.122948	0.55812485	360.6100814	5.443096538	13.54034665	3.989905798	10.50266116	0.204228847	16370.26039	6.61139621	12.051191	24.36469319	9391.642666	1.393261604	2.466626996	0.042821058	7450.902832	2.481912849	3.043904696	0.090156532	5770.029191	46.3689081	0.606072797	0.450216299	3645.205685	0.730983728	0.576075619	1439.438167	0.272004139	0.821697546	0.859714807	0.739483858	385.8297007	1554.328047	66754.62998	37599.12826	13314.76157
535	2.048209421	13790.61336	30	10.72807933	5.775964424	18.30003844	10	2	5818194.822	4.079411106	0.68323187	0.866494408	4738.906513	0.598284914	367.6331889	5.52859372	11.64069093	4.378678227	13.7501791	0.222900821	19394.24954	7.50508567	14.79225542	20.5888949	9359.619604	1.017700129	2.0305874	0.019604031	6757.216578	2.008727665	4.35072119	0.08743742	5944.955058	53.48648089	0.789003867	0.385504691	3226.63469	0.333882508	0.732888713	1606.827213	0.699134385	0.534385552	0.819105666	0.766355146	534.7580578	2655.243163	72602.8347	38192.00324	18167.53197
536	5.027392574	5717.958454	30	15.40180457	7.014463992	17.80299596	10	2	5955991.065	6.721211424	0.774897846	0.702018791	5723.211564	0.43172906	406.9938586	4.20708876	11.33353013	5.589849431	10.34480268	0.174430934	21019.36459	5.029517879	14.38378943	19.10688737	8998.29744	1.170408451	1.527873022	0.048732445	6989.976658	2.65894657	3.725491828	0.055086756	4999.703292	49.53682604	0.798737106	0.419270185	2912.553292	0.532320856	0.899448041	1389.911262	0.48079646	0.492876077	0.832819483	0.832382161	577.0483016	764.5637524	67714.31604	34936.90685	14981.41445
537	3.154384245	11772.61225	30	18.82649157	6.703232961	21.49187753	10	2	5400856.84	7.524441699	0.899653721	0.957190507	6044.581358	0.457461946	365.5374312	5.870902022	11.89630987	2.328863307	10.88429676	0.202881038	16165.55994	7.35017824	13.0065137	23.60916332	8763.458424	1.638948335	3.263196672	0.029121133	6492.76172	2.236149255	4.964749164	0.080554739	5319.25139	51.49656038	0.761438462	0.51415921	2179.990271	0.621513436	0.536728598	810.5294158	0.573500758	0.498405837	0.905877921	0.829123265	506.7357115	3681.50536	77713.68854	40469.84741	12032.56153
538	3.835825815	9188.122053	30	15.43036789	8.591346832	18.24782099	10	2	5219832.601	6.016784879	0.595598223	0.941654475	5276.499552	0.520672225	393.1670775	5.131119869	11.06158049	4.52293016	14.86536195	0.112557988	15098.43594	4.448655025	13.83777843	21.85684306	8018.918876	1.088367669	2.333245659	0.059635268	6987.694434	2.186924199	3.309376503	0.052617388	5716.640799	52.82567586	0.943084567	0.326510619	2228.751169	0.411973881	0.707967321	1179.269846	0.545182316	0.704571663	0.873753989	0.802484117	273.7363112	1351.478682	61553.41721	36993.29837	11253.50085
539	5.023975249	8946.381655	30	16.93723137	8.621820262	16.07754915	10	2	5282383.215	5.930549927	0.681255821	1.086230598	4674.729002	0.48144186	377.1046864	5.523836327	11.12177364	5.465885787	13.75116958	0.241256357	18698.89858	6.879830198	12.72747368	23.8283063	7484.445818	1.148528136	1.854977745	0.021170938	6515.471286	2.648980846	3.243244436	0.04862468	5874.493743	56.1025697	0.642836517	0.453667197	1623.010787	0.677731564	0.400919405	1200.753596	0.653835795	0.779152387	0.778071732	0.792109733	654.8996234	1896.548163	69569.2508	31630.4398	11348.20606
540	2.911006596	14304.36135	30	15.62714502	8.795335758	21.04066577	10	2	6016002.438	5.190700751	0.773772866	0.861380149	6461.700917	0.505206586	380.3127096	6.214494722	13.75446209	5.28700483	14.85726634	0.200847209	15649.59013	7.743585343	12.97733368	17.18731724	8513.711769	1.168213889	2.170321005	0.025203721	7401.517135	1.933021674	3.849599838	0.075370636	5919.595728	49.65094199	0.751802086	0.271839279	2748.480361	0.17897942	0.965604446	1606.367676	0.562889902	0.677086001	0.84762939	0.802732256	633.6846839	1657.661666	65709.73885	41007.65042	12315.49276
541	2.456548389	14070.89284	30	14.83875964	7.30854571	16.33305755	10	2	6013542.815	7.151757757	0.652600935	0.405072036	6542.338343	0.529909512	366.7908459	4.735393776	10.00833255	5.42306705	11.57848937	0.251621785	18663.60256	7.000960434	11.69265168	19.33253303	7112.729762	1.183863116	1.455893946	0.046074442	7525.900758	2.66339795	4.493725452	0.065363316	6337.753302	45.84104562	0.566994041	0.539529248	3777.363648	0.513901631	0.097425509	1664.958372	0.646089086	0.52671919	0.806946577	0.864298844	509.3100744	1800.664535	65670.64602	29629.2004	20098.31851
542	1.995002049	13673.93277	30	14.42142739	5.985649826	15.35530805	10	2	5852065.813	5.304216097	0.964954048	0.933488738	4919.596079	0.59644391	385.6103487	5.469049614	14.87657034	4.427394275	15.91857523	0.167899231	16348.87667	4.544223164	10.93860241	22.18866757	9725.460701	0.617942743	1.939472987	0.02864482	8158.57196	2.694864578	3.767222123	0.073393205	6423.820008	58.33307566	0.806035637	0.4188546	3261.220069	0.672693839	0.458585077	1444.78417	0.642585235	0.627985452	0.84979082	0.855056395	450.7283785	2301.152724	52160.37315	41387.20959	13819.17217
543	3.045521936	11687.70928	30	17.54541331	7.898948522	17.72368949	10	2	5012735.894	7.615402458	0.545601834	0.977042344	5308.196581	0.569628214	397.257089	4.643904065	14.11235868	3.789347575	11.52881494	0.241948611	15737.01367	8.463778644	14.29808627	17.86879566	8234.899564	0.558042429	3.09986518	0.034457533	6935.275409	1.378211714	4.780985814	0.080744159	5727.911583	43.00006876	0.709423057	0.552707498	2066.324677	0.5846416	0.7023902	794.7866866	0.499138125	0.711035642	0.792197236	0.800512671	527.9339349	2220.596511	69509.08448	40530.8314	18729.87779
544	4.868488866	11026.65523	30	15.12126016	5.837507563	16.73469032	10	2	6103623.271	6.947325434	0.724877395	0.655461809	4593.919897	0.565527948	372.6121404	5.339285608	11.95920229	4.056744929	12.18389085	0.245992037	16425.65309	7.697905212	12.98800368	19.83744425	9350.400507	0.58805072	2.205169185	0.015737689	6494.845092	2.227113374	3.426006044	0.071786803	5914.985934	46.90830897	0.675598244	0.759911557	2487.839345	0.71108523	0.393249931	1448.069055	0.577168051	0.679598495	0.858602288	0.908272394	562.7404084	2034.515451	75951.79041	40459.03142	20125.22994
545	3.482892725	14450.31849	30	14.36026694	10.68935065	15.46428125	10	2	6291658.297	4.226829477	0.691967675	0.331372288	5453.340023	0.419292307	348.4209406	5.925696681	12.98853135	6.352633094	13.14110099	0.21781754	16006.87467	5.911967582	13.16370687	20.6018311	8019.203255	0.928876648	2.339792679	0.054323068	6962.465392	2.396656422	4.209283587	0.058858734	5417.16876	48.95799201	0.427420304	0.378548603	2381.760299	0.731187137	0.348007011	1083.488227	0.503432365	0.832730105	0.878700816	0.933575733	280.8425783	1705.634744	73580.04292	45207.38032	11407.27088
546	1.42321246	15384.69436	30	9.525730996	7.252807757	21.32921878	10	2	5692984.549	4.849313113	0.909621376	0.647925187	7414.739203	0.519797549	360.7656372	7.397618486	9.633009217	4.124684443	10.74396928	0.148527811	20429.9472	5.853224387	12.5868618	19.83854963	7752.277796	1.256466107	2.681400605	0.045402378	8243.490242	2.877307903	4.189616951	0.083993807	6868.849515	56.59454652	0.545086406	0.441447161	2332.764484	0.669886021	0.47925723	1373.164826	0.784624655	0.707136955	0.837211421	0.715071051	535.2650179	1558.419295	73404.51947	44365.18959	15656.85105
547	3.641319199	8932.414737	30	11.72150304	8.557027816	18.39103723	10	2	5104932.425	5.272473177	0.690597664	0.761125864	6431.284725	0.529788951	361.0573309	5.32434421	14.27203867	2.571554353	10.4469443	0.227500273	13537.37132	6.929251312	14.27827421	21.1606865	8165.09431	1.045642236	2.35438382	0.032725103	7325.38295	1.014331601	4.385691167	0.042944169	6130.732362	56.64995563	0.710561535	0.324051052	4053.192583	0.410154582	0.780025926	1712.915602	0.550259645	0.616348363	0.840814172	0.789145632	401.612571	2864.608971	65126.4175	34204.31955	15901.9838
548	4.046058896	10726.99916	30	15.30969414	7.943269181	18.86334178	10	2	5778120.614	6.565471131	1.125378119	0.300152769	5583.975576	0.475146487	377.6115019	5.994139266	9.728787374	3.812644699	14.8352888	0.235312337	14373.34102	6.690734628	13.80460097	21.11985169	7224.439863	0.791061589	2.192572152	0.041878962	7168.60268	2.05204246	3.766035323	0.051055841	5325.683335	48.23946078	0.646531417	0.319796175	2601.876439	0.685216831	0.558896402	1130.347573	0.522251966	0.736522782	0.853347152	0.85200637	386.3179566	2357.850423	69932.09916	38997.61036	9665.928257
549	4.412773488	11277.8583	30	13.980154	9.315735775	15.71727963	10	2	5491079.426	3.291282395	0.853632454	0.448498994	5991.399834	0.419628938	383.0580129	4.166170808	11.92891274	5.895576707	11.27763715	0.174419196	20464.05885	9.027056481	13.12491624	20.70379863	6902.995946	1.040579249	2.749281964	0.005331863	6957.886021	3.170450076	3.675936086	0.09954992	5121.184024	55.23450763	1.028414833	0.260967256	2425.881987	0.459158175	0.596022105	770.1976221	0.481276996	0.703874938	0.817186693	0.785084831	697.045185	2434.32654	66736.96294	39211.78778	18679.3906
550	2.224596906	13302.44259	30	20.47252483	6.052131004	19.79392351	10	2	5213605.393	5.687989772	0.528617941	0.681523058	5190.060577	0.518630778	388.7098814	5.895324155	9.565244433	4.562001015	9.436186687	0.167307607	13923.93824	5.778135331	12.70848201	21.53471242	8844.607	0.971589627	2.875366286	0.014677565	7446.497385	2.050165407	4.265320476	0.08392265	5710.08683	45.68234572	0.524310573	0.59694815	2776.03529	0.625904401	0.249267004	951.7127312	0.571083728	0.568428077	0.898635121	0.867547805	439.2077763	1673.585977	86062.89585	37415.80821	14401.57951
551	2.908158593	15488.33431	30	15.17345325	5.602465831	14.41930464	10	2	5372788.964	5.703974664	0.61030115	0.913340516	5811.009903	0.534367018	389.4808616	6.09740974	12.84225276	4.758850716	14.42114365	0.309641376	20772.84636	10.72162087	11.93397998	19.185224	9897.256418	1.048094937	2.343120178	0.023233077	7105.95498	2.815990608	4.279059669	0.06900633	5937.936529	52.82541459	0.758256876	0.640143431	2713.762957	0.689795339	0.796476143	1617.14542	0.528102343	0.632057509	0.871104389	0.746913794	377.3545863	2197.499647	66416.09211	41698.10571	13249.35625
552	2.587257363	14847.10443	30	11.02445105	10.27812085	15.97807528	10	2	6290902.515	6.331027333	0.689983973	0.671904786	5625.218171	0.534463581	400.8030409	5.851659764	9.948848039	4.876069381	14.13175737	0.219707032	13196.49819	9.432017294	14.30390138	21.15471674	7721.273393	0.937033591	2.724074641	0.037758951	7945.193731	1.856872934	3.844084999	0.071315281	6536.150449	48.60612271	0.709206572	0.362200121	2872.058974	0.691574855	0.701252652	779.6999973	0.656703623	0.667340409	0.786024193	0.81257213	522.0698783	2528.00363	65007.73966	36414.72636	15767.92311
553	3.481622913	8920.488149	30	17.98562188	7.310036885	18.53075232	10	2	5036593.812	6.076178163	0.824910086	0.226213901	6869.827893	0.464409845	400.3298232	3.93098818	12.05743457	4.310463267	14.04744574	0.187469496	12453.60138	6.208790016	13.68831422	20.11736048	7928.684114	0.776066393	2.16089881	0.028888242	7157.702817	1.626087628	4.052009181	0.049610355	6891.217082	58.21707018	0.724752106	0.345819213	2475.029202	0.922946654	0.111351876	1757.505874	0.482586879	0.527370938	0.873844548	0.81505698	262.9345318	2200.519116	60899.10385	50308.58932	21964.26327
554	4.95637778	9937.295976	30	14.94337987	8.589095109	17.91564184	10	2	5765959.276	5.898252263	0.64977614	0.452977946	6554.646722	0.579703016	375.7856353	6.970203109	14.05957525	4.994512208	9.582508958	0.28474974	16547.24995	4.690734938	13.33934717	18.12686535	9398.655314	1.108933741	2.453648015	0.032755008	7682.287815	2.119225679	4.196642419	0.089320258	5855.732898	33.48533307	0.655837701	0.563463339	2698.304726	0.441594733	0.629401523	1926.522695	0.595639219	0.465731197	0.833592096	0.837498315	564.7684943	2442.016578	60627.26156	47745.10697	14378.71612
555	3.262505605	10742.1524	30	15.11475643	8.202708302	16.56427705	10	2	6858224.759	6.850235602	0.936713367	0.636583617	6571.061613	0.47860441	403.1210524	4.27854597	13.79741513	4.376971584	13.73163921	0.239511329	11829.05013	6.993673748	14.72523749	22.72500672	9306.499732	1.226069176	2.556666833	0.013308276	7053.792794	2.449463245	4.729510487	0.080224062	4880.607469	38.75359117	0.800553724	0.622824027	2987.852252	0.517467778	0.321676988	460.324656	0.540625536	0.804619407	0.854066045	0.860397769	266.4659192	2060.993188	50773.9132	44068.57779	15518.8439
556	3.492723711	9845.945538	30	15.65721805	6.623096286	18.94718903	10	2	7006057.863	5.333166013	1.023168336	0.90231838	5777.707267	0.472427171	381.7179045	5.169028031	13.36865494	3.546236611	17.906433	0.215606361	13132.07983	8.727591231	12.81730444	22.85747355	6527.487356	1.140571338	2.090338759	0.027231887	7021.785155	2.2686433	4.659634679	0.077217873	5838.944958	44.67418688	0.690191537	0.397785712	2540.483968	0.333186431	0.437497516	2102.191038	0.431575699	0.646421352	0.884081303	0.691716501	471.2576046	2457.687818	64399.13709	39263.46539	16908.00807
557	2.55552559	11932.32281	30	13.15081071	4.407679604	15.07495149	10	2	5830660.429	7.964082086	0.710535231	0.779681518	4248.640822	0.545871383	353.0665319	4.843397921	11.11707978	3.729513641	12.59811619	0.294005552	13655.82817	7.165248071	12.72917424	22.36596433	9590.83126	0.62925434	2.082835422	0.028177558	6453.874937	1.654054349	4.459454059	0.071996421	4918.417922	50.13176301	0.784278513	0.231284401	2305.532227	0.829164694	0.786030844	1738.388814	0.501556411	0.572397196	0.817544248	0.885889242	484.9827626	2572.204572	51284.52956	42905.24587	14385.96518
558	3.699779765	11838.2854	30	15.18921838	7.504967875	17.03612804	10	2	5384435.907	4.103209836	0.952524055	0.801728261	6554.382072	0.541256405	408.1183419	6.510586919	14.04440533	4.01955649	15.55044685	0.223118518	18027.98721	7.184646945	13.91134976	22.3493986	11341.69996	1.414320974	2.385151791	0.036422519	7866.281435	2.218495406	4.474505932	0.046758916	5631.440719	47.92015293	0.682415917	0.326608874	2574.838275	0.525916219	0.674745647	839.6156864	0.551728867	0.594566518	0.83455001	0.803234044	455.793365	1991.477512	74717.50128	41271.69364	16725.43466
559	4.56803731	8921.27216	30	20.63040977	5.261247164	18.93605589	10	2	5336965.371	4.940456075	0.420674822	0.563307775	6117.153509	0.502525095	374.3117749	4.351952987	12.36816202	4.654857259	14.97901714	0.281650625	15073.73199	7.157013496	12.96972125	23.88500426	9102.417672	0.858670803	2.482697883	0.029260486	7626.336797	2.789093159	4.388169309	0.071144079	5717.057998	44.88611948	0.575667482	0.262518854	2829.264533	0.570658098	0.681204396	1615.381875	0.471798066	0.701924146	0.823242218	0.776323043	615.3254646	2949.345372	51726.42712	51394.8341	14766.25539
560	3.166263535	14679.47887	30	11.68288555	7.495549961	17.51468735	10	2	5648804.348	4.167998162	0.875679679	0.455266925	6215.707919	0.417882023	372.9452178	5.513544362	13.07977378	3.653440965	14.01179071	0.228911933	13606.38079	9.268732113	13.75305081	21.23582043	6880.497682	0.663423983	2.316827171	0.03941134	7447.101053	2.403329033	4.150777635	0.099536821	5975.159944	42.34742624	0.817389604	0.197943341	2885.462472	0.472153864	0.202243897	991.7517951	0.468930796	0.674221465	0.834624988	0.834704065	669.2739106	1899.236749	67538.62053	48484.18848	11129.11925
561	4.612277577	10715.15886	30	16.6170101	7.24942323	19.85414394	10	2	5310343.587	6.861173566	0.960137501	0.764193936	5489.085081	0.562703327	373.1836703	5.886672397	10.88044702	3.816510956	15.06350864	0.168401613	14122.06617	7.194871089	14.46749989	22.49135592	9015.713341	1.035363072	2.414250854	0.037925986	7076.866176	1.745636885	4.440678773	0.063028921	6390.864177	39.95632044	0.56505432	0.335097415	2040.197702	0.588829493	0.79454149	1964.510861	0.334286914	0.584015938	0.89328584	0.797258091	577.6969801	1310.630499	68704.82528	41191.64247	10793.14001
562	2.888239674	12553.06504	30	8.504973025	8.943075234	17.43703013	10	2	5592675.791	7.377697374	0.747175573	0.818217587	5472.342362	0.615849433	415.6101598	4.598645482	11.45000213	6.292058905	12.44685126	0.240547266	16375.28238	8.487521043	14.14590893	20.67671607	7519.013621	1.132933855	2.124964151	0.025965892	7144.537715	2.177267653	3.942586918	0.082799409	5781.452644	49.05106698	0.518336373	0.522139284	2533.900129	0.616802246	0.234817806	1455.933703	0.506226444	0.517678634	0.851991083	0.650813997	522.500901	1980.674473	64875.29539	29871.19072	16673.74279
563	3.717718574	11231.72038	30	10.26177095	7.774255865	17.95745962	10	2	4493723.452	5.256780541	0.339705639	0.790254341	6063.552881	0.501819172	375.8714245	6.301514736	12.10443043	6.817586258	12.24142159	0.183491087	16609.03109	9.22581191	12.93774302	21.03229038	8369.071172	1.134253238	2.644667483	0.017780377	6724.626528	2.213316323	4.365151984	0.084674216	5420.938391	45.04094533	0.674676857	0.485929507	2616.91987	0.595753103	0.526424767	1683.558747	0.651872813	0.67221668	0.866312893	0.95370382	529.4837628	2802.140472	56790.95972	42732.48669	16707.44882
564	3.601263877	12016.28108	30	13.05954137	8.092591891	16.54703237	10	2	5391120.033	5.212665887	0.479232089	0.474874958	4475.288342	0.617005926	385.3733716	5.547179203	11.22396699	6.376468348	13.84484306	0.132696868	15586.53695	6.75973151	14.15786341	18.92524206	9523.418232	1.32247965	2.063146921	0.03279638	7201.772192	2.851113856	3.826632358	0.086833656	5664.855688	56.63668839	0.803876189	0.338516797	2571.887252	0.224940539	0.523475167	886.5142389	0.580122378	0.497296901	0.82172419	0.808818176	334.0244771	520.9812051	65619.1357	31902.17704	17099.42309
565	5.444441924	10872.57427	30	22.41221361	8.073203124	16.06320196	10	2	5954802.829	6.205121616	0.837870769	0.665106618	6886.698378	0.449820852	383.8340524	6.762609853	13.06392245	2.319799503	12.35818199	0.176977166	19876.70206	7.537251462	11.50907099	24.19835091	8972.031245	0.634783354	2.954588661	0.040480292	7157.783989	2.996477717	3.141188014	0.077838319	4364.088739	53.02117882	0.803657482	0.313013001	3382.544312	0.520807725	0.437712337	943.6785609	0.468997698	0.670173657	0.853050708	0.837338117	409.5790981	2711.700521	54924.79523	34459.54049	13385.06888
566	3.808862205	11683.51308	30	12.24343798	8.692967185	18.3639383	10	2	5256854.35	5.448551018	0.789838727	1.17605557	4994.622128	0.605411428	383.990839	4.154957299	13.34385682	5.052857511	11.01464315	0.211493031	14910.93807	8.071617229	13.104689	17.75053883	7085.649335	0.963179718	1.983022532	0.034827047	7346.833753	2.719294873	3.715777569	0.058646097	5626.313152	58.5036283	0.692043337	0.473304893	3133.03134	0.506402474	0.400314425	1593.358273	0.56978529	0.633543911	0.857734318	0.663075499	457.1717771	1813.279496	76443.78054	34080.74122	12837.90071
567	2.000345237	17138.75472	30	13.13645653	9.701542283	19.14415477	10	2	6037813.761	5.500159399	0.731059847	0.877433936	6115.777755	0.502233706	392.5387984	5.383216474	14.97616395	4.158804768	14.21096875	0.170222949	13096.26712	6.25049412	14.10234504	20.51388941	8312.102059	1.297080977	3.004768772	0.01803211	7515.416767	1.628875207	4.487469784	0.086743761	5337.123174	46.65142827	0.626168532	0.485548441	2531.257461	0.5793855	0.48115208	1010.483594	0.615192619	0.598633782	0.900192243	0.853331551	511.6952901	3036.133598	58154.78541	39839.36744	17032.48188
568	4.250793087	11511.29447	30	16.94105638	6.982114682	18.44560124	10	2	5510531.874	5.261591432	0.776649109	0.601884237	5554.374386	0.50148605	364.7523815	3.962111413	10.46934438	4.313495617	14.78448716	0.244009225	12908.70983	8.196390018	14.46707377	20.40461598	9044.521877	0.900135354	2.252076602	0.034405657	7388.027247	1.818347681	3.780103826	0.073289721	5260.380219	59.97375165	0.826611925	0.378553995	3303.412574	0.872998531	0.321477266	931.9574552	0.612622881	0.591095615	0.842039548	0.738842428	429.5929447	3032.363192	56903.00884	52891.69265	12061.90796
569	5.038619428	8637.576115	30	11.96487009	9.700379887	20.25763431	10	2	5227708.132	5.794491161	0.292646707	0.648753933	6915.450717	0.471023219	386.6012456	7.127521978	12.77805892	2.635644005	12.92396408	0.219942279	15523.21025	6.724365247	14.13034726	20.44882236	8705.785638	0.796929106	2.246561199	0.032213574	6964.540933	2.250944168	4.819843535	0.076826026	5377.939547	57.68222998	0.708228582	0.435399128	2903.924593	0.576624946	0.499737574	1303.963477	0.647654519	0.596691143	0.801288165	0.88831604	569.4748286	1022.528285	81060.57803	44866.00453	13443.13733
570	4.836508977	11590.0345	30	14.11343064	3.987761005	19.39538536	10	2	5805272.994	3.797911266	0.853528741	0.623997695	5869.891447	0.472871212	372.1470649	6.168921245	13.79871649	3.918774013	11.84580157	0.213130241	11564.90214	5.715232966	13.94658123	21.09497498	7761.879082	0.866857761	1.953882412	0.016946579	7832.641374	2.232214586	3.974646225	0.084012664	5752.998355	53.14135798	0.840300807	0.39082071	3029.396145	0.344935553	0.410331189	1183.692304	0.504238778	0.780505296	0.857527417	0.919653555	334.9050107	2502.520434	51677.99171	49711.32027	14908.17296
571	1.798564731	15730.04731	30	12.42739537	6.280825806	19.0380464	10	2	5250480.208	6.674122082	0.97738395	0.705491937	6175.05943	0.442295316	368.8146239	6.434614671	10.64629436	3.840719916	11.71217916	0.212470747	13197.65156	7.008519099	14.00594261	20.68849334	9286.819375	1.134606962	2.494052583	0.03668631	7011.796404	2.018140249	3.501711758	0.088148078	5563.159213	49.54010303	0.846964412	0.053740661	2846.108244	0.433806975	0.88280832	1821.341539	0.566651795	0.572789418	0.875189064	0.799090384	510.7948291	1379.847454	59451.10524	24631.07495	13264.58661
572	4.880325004	7652.632197	30	18.96942238	5.61665267	18.66149491	10	2	5972004.701	5.331453371	0.852581447	0.732944634	6059.808818	0.641137436	388.836855	4.382418191	11.27101068	3.150456661	10.60332378	0.238086607	12244.5334	4.876299221	13.25617746	19.9835365	9016.827943	0.904067618	2.978811064	0.050857533	7386.161614	1.645484664	5.065363683	0.079904157	5840.479629	44.44046526	0.719433605	0.494824493	3400.83586	0.755606219	0.678646193	1782.533858	0.607640303	0.601951964	0.835799906	0.815466783	662.6171686	1368.88854	83337.17456	39870.06999	18417.54167
573	3.583534061	8592.817185	30	17.47303565	8.028616914	17.29963147	10	2	5747375.171	8.116770661	0.665689647	0.862522581	4797.660751	0.523586244	357.4419986	6.259156395	14.30312464	4.959289477	15.19297213	0.195763251	12211.21866	7.997369613	14.27899635	23.13932959	9110.076171	1.488771777	2.311136904	0.038934608	7866.216036	2.481547879	3.739744629	0.080100461	6207.56305	53.73137073	0.7309095	0.555085292	2497.309266	0.465800347	0.262564982	874.5444708	0.522861549	0.524953511	0.896727064	0.802195288	532.48253	2603.858455	51958.67937	31607.43319	11504.42231
574	4.158068894	10018.25783	30	14.68617197	7.137269267	16.49795747	10	2	5000229.85	8.300307015	0.709768725	1.216623853	5788.598416	0.607465561	372.1319845	6.637375915	14.12967197	3.986740701	12.85991892	0.265954785	9312.54124	10.78351877	12.95420244	22.64272054	7184.506917	0.716730913	2.268439694	0.033631665	7731.373922	1.969754223	3.759437474	0.072289164	5884.469862	40.08818122	0.920683133	0.313772443	2811.770425	0.208872926	0.538740729	1956.172446	0.435701022	0.620950091	0.875404045	0.817234852	430.2651816	1157.296576	62738.13941	38156.37419	13765.84717
575	4.089123981	12407.53623	30	17.26452144	7.329281029	15.29742778	10	2	5191679.209	6.597418337	0.598399643	1.328908688	6042.937376	0.500286605	375.4320039	3.809342949	13.44769092	3.829933394	14.52315122	0.212563207	16607.71278	6.40692047	14.7641118	19.92770004	7872.951408	0.757290801	1.955318528	0.055842644	6964.689895	2.090305873	4.139513316	0.097780285	5316.148934	45.95174094	0.735427741	0.446311658	2536.470532	0.425074425	0.401757102	995.6544702	0.487261087	0.624906239	0.856493839	0.8826376	387.4638036	1598.007412	49823.27676	44600.05341	17109.70422
576	4.435212712	7711.365667	30	15.48459774	7.844338647	21.74561175	10	2	5698430.098	5.615322593	0.802191121	0.364711169	5819.419429	0.563040981	399.1188817	5.072631241	13.59868135	4.560708017	13.62684328	0.221533289	12990.70821	8.230687901	13.63615811	21.22530885	7639.769761	1.0832478	2.113341404	0.022453097	6610.621931	3.230688297	3.396732226	0.089413643	6720.351302	39.84714072	0.549483686	0.319151533	2351.769513	0.575936636	0.746968129	1470.187327	0.581162617	0.689963132	0.849084331	0.830004004	532.5796497	1322.731333	79455.48257	36821.11925	10806.79815
577	3.562746461	9644.481067	30	16.2434849	7.3538429	15.40450921	10	2	5256461.547	6.132516446	0.844837099	0.738821113	6707.438788	0.589024751	377.1547982	6.386320829	10.07154091	3.712491239	12.04230747	0.141014636	14582.51349	4.542101319	11.95240739	22.86256163	7935.973719	1.187707176	2.392845344	0.040581906	7402.952309	2.360002605	3.89081618	0.089733501	5539.112505	52.44243206	0.624612996	0.425157822	2259.235111	0.61806123	0.818610138	2003.612489	0.566872851	0.711584469	0.839652058	0.711059146	570.8744414	1659.694648	68308.9746	47090.53593	12836.44614
578	3.39993824	12070.0576	30	18.31401355	7.771363091	19.64254379	10	2	5663165.601	6.360596975	0.716783888	0.590656843	4318.541163	0.522548604	364.8577531	6.076081172	11.1645633	4.460125738	13.81370078	0.309077779	15896.30347	8.236834256	12.60188585	22.39069494	9286.844153	1.280610556	2.289320828	0.03865705	7054.700174	2.496597791	4.176709485	0.073999614	6223.534435	57.67400294	0.871493041	0.400415461	2927.372991	0.453540829	0.489805084	1934.554038	0.555309421	0.46743373	0.825179449	0.889409142	589.2274706	1884.592157	71449.45324	33173.12405	17205.51426
579	6.26592341	7909.024511	30	14.53090384	6.663439326	16.95728258	10	2	4905480.77	5.853200963	0.572693775	0.443432225	5692.704178	0.538943048	384.2283121	5.191012951	13.49775957	4.998188607	15.77600787	0.239617887	20242.03863	8.334144905	12.80854842	18.34985357	8102.53461	0.726675663	2.696113731	0.02022778	7616.718327	2.110386282	4.217587012	0.049514746	6683.195293	57.18705755	0.732077264	0.590310605	2610.670306	0.655580282	0.707013884	562.3477135	0.541633819	0.626470146	0.809344568	0.836673084	634.0073009	2924.050397	68340.12796	38254.22991	7374.935594
580	3.426893282	9119.377229	30	15.01734525	7.315475264	17.8463424	10	2	5350226.442	5.876648431	0.943644878	0.547112026	6776.59106	0.626294621	396.9274086	5.054107342	14.81115211	3.641345866	15.71281723	0.288458207	13837.93153	8.773305543	14.6322772	18.6731605	8767.923737	0.509645198	2.257707131	0.053857055	8130.264741	1.910121542	4.416466431	0.111998173	6454.602861	52.07243868	0.624068792	0.427175959	2481.106719	0.615139654	0.423351898	564.6867803	0.639287222	0.648757044	0.828326435	0.857190311	473.2732849	3077.030993	62226.68872	44492.67264	16812.0125
581	3.512235579	13353.5977	30	15.78645837	5.243776923	17.42176171	10	2	5104077.566	8.652747156	0.756348874	0.657355361	4869.684834	0.582584146	387.3704321	5.564663587	9.215013943	4.399966604	12.41045922	0.173145014	13480.51621	7.784249591	14.49258705	20.63976646	8691.214559	1.034871037	2.28624618	0.026751982	8015.632341	2.710517921	4.352716559	0.074131887	6603.036073	53.72830334	0.546674514	0.341799244	2103.571869	0.687959582	0.388713233	1087.921157	0.486769239	0.640707839	0.832333342	0.907817563	549.0103658	2235.727543	47127.83966	42511.4632	17353.27778
582	3.739760374	9245.227579	30	18.38629437	8.094439705	19.29984961	10	2	5459772.971	6.987683984	0.59693628	0.544551734	6164.655398	0.442790567	409.8692567	5.045693227	10.93479239	4.304070951	15.24818386	0.187713404	13635.68652	9.125246635	14.15540467	21.85560764	7317.89772	0.891422657	3.412125371	0.04337601	7160.119167	1.938586467	4.775295226	0.088951886	4998.308654	44.02662634	0.639250501	0.365639922	2451.421391	0.654276731	0.329696613	1794.725779	0.437255876	0.717304854	0.854624584	0.898614044	234.4071925	1411.332708	65740.07496	39878.85626	12534.29661
583	3.090908562	11680.14996	30	15.45663169	7.739904877	19.96201454	10	2	5045769.372	7.056843937	0.799469894	0.441581168	4583.661732	0.559360368	340.6018058	5.068642417	13.72703796	4.992876198	10.72158666	0.222238022	11734.16976	9.374923978	12.58194172	22.5770895	8537.55928	1.235145663	1.891688925	0.045449938	8087.977738	1.88048221	4.624223271	0.084695264	6149.165628	51.20111057	0.733774432	0.586207251	2217.740832	0.586848943	0.80319764	1402.484072	0.727402282	0.764646178	0.8815855	0.799906879	415.5314513	2328.550972	53644.19882	42442.03359	14384.51188
584	3.546958964	13776.54234	30	13.71203431	6.943189525	18.52612357	10	2	5518365.056	4.501671203	0.653513439	0.830162445	5604.798583	0.415559409	376.889809	6.869262709	13.7843278	3.739321793	15.25583883	0.207734031	16093.31951	10.39045202	13.31708185	21.23192488	8148.287661	1.130626645	2.754966313	0.019088089	7723.206284	2.563756763	4.478580937	0.087862583	5797.841311	39.7131366	0.789043538	0.309087036	2559.33988	0.373851629	0.148437143	1350.952288	0.587851331	0.699422394	0.861442109	0.876794259	596.5233306	1779.0338	63778.34277	32782.98754	22660.37083
585	4.456029141	10080.48116	30	11.85532922	4.376655062	16.67276612	10	2	5996741.36	7.947894391	0.693526375	0.465700785	6003.663786	0.563985975	366.5877947	5.026668009	12.29334516	3.934785043	12.5595084	0.223061247	15028.75721	6.007087485	14.37287584	21.95198522	9759.289158	0.770261999	2.653644492	0.024199466	7094.72903	2.260629655	4.356922181	0.06712352	6245.439711	48.42444992	0.643920613	0.396908063	2371.432485	0.464478445	0.821461101	1130.51304	0.598122764	0.573676165	0.852458863	0.85784338	496.6103051	1803.178785	52699.05973	45914.78317	12592.03836
586	1.451314893	13045.53085	30	13.69984541	6.085449094	16.46549658	10	2	5277139.258	6.236639925	0.741705972	0.90017288	5905.633437	0.513828784	376.1545213	5.858067319	9.86435111	5.340959824	15.4900919	0.188558322	17855.55226	6.846678924	13.09073556	21.07518337	9280.981128	0.788811864	1.937638279	0.010328451	7419.293773	3.134694558	4.388519171	0.09198194	4263.000661	44.69011838	0.574897589	0.484486652	2848.501289	0.620175413	0.729958812	1248.298238	0.623134938	0.701237485	0.865949141	0.841799858	584.9984284	1693.449641	60046.98412	49682.1009	18631.31662
587	3.216422308	13523.72228	30	11.10591407	10.94073462	17.68455381	10	2	5913426.866	6.254878406	0.678477552	0.430558936	4751.54239	0.468771066	332.6818469	4.525232835	11.34717459	3.061694824	11.17815965	0.158901899	17279.08949	6.818965397	12.50292353	23.34614212	9050.593629	1.056584296	2.342936766	0.019305076	7393.129297	2.309101881	4.013305877	0.079049801	5788.436659	51.79082572	0.768657547	0.390878331	3313.265263	0.537800203	0.747755728	1079.646032	0.595452659	0.861851595	0.839974462	0.877211136	522.2742724	2457.103348	48880.18986	36849.98482	17034.75615
588	1.44266801	14874.97693	30	9.715491726	4.93092275	13.03898036	10	2	4650549.464	5.669523247	0.747009343	0.662199349	5913.318411	0.46062034	376.5640726	6.106817389	12.25768488	4.450677675	12.88733832	0.233785042	17576.16701	8.272913422	13.74294959	20.29625626	8835.186531	1.291722622	2.696918207	0.021925961	7229.227485	0.985334686	4.477243492	0.073023622	6143.791254	54.41016575	0.666810921	0.460087476	2378.506873	0.714495528	0.446833762	1414.02543	0.569552564	0.58095396	0.863682787	0.733448072	624.1726237	2008.516429	70939.29094	43031.32554	13529.29084
589	3.413060271	12061.63359	30	16.59733162	3.775308567	18.9758118	10	2	5704579.397	9.098321024	0.741680974	0.621925072	6123.49229	0.416270907	401.9748961	5.406245781	13.52372104	2.740947037	12.03613119	0.212878163	17949.81699	10.57546355	12.86685528	23.69348379	8947.658246	0.719477916	1.973445166	0.0317407	6992.262908	3.009264955	3.801195173	0.079524268	5817.579488	46.99993495	0.703302865	0.346237555	2940.675311	0.859442741	0.74329946	1577.839942	0.455039693	0.49546558	0.81583627	0.842624209	408.5053106	2293.478382	69790.98243	49473.50187	15240.11531
590	2.746781079	15589.28099	30	13.28432997	6.373047418	19.58754431	10	2	6511831.79	5.400911291	0.720757629	0.988617198	5789.901358	0.407023565	370.9782341	5.855764686	12.2211897	3.48140632	17.11222625	0.187536839	11118.60974	7.959234117	13.14850843	20.48853824	7211.674159	1.232791898	1.457069604	0.035766255	8061.730772	2.908358414	4.061887195	0.067071796	6152.948375	54.27331174	0.700015736	0.524175163	2313.934748	0.852879173	0.950528412	1024.150499	0.575575986	0.724912091	0.82818302	0.762461407	476.5417021	1748.157471	50274.37139	38454.54813	13507.22461
591	5.38028228	7988.028857	30	14.70303281	6.909753654	17.36539401	10	2	5391699.136	4.199563472	0.899286764	0.705821848	5042.217811	0.618745904	381.7545538	5.706024727	12.55083682	5.329847811	6.96877925	0.205184249	11322.66272	7.846995908	13.56682299	22.0094616	9105.424885	1.351323297	1.900488135	0.017035758	6528.158402	2.013273238	3.801883226	0.081069413	5785.874096	43.50464364	0.722206989	0.395112692	2653.052101	0.639489557	0.486552002	562.5732758	0.497776332	0.68737634	0.847230985	0.871869874	783.5069923	1688.712066	68303.89277	32465.59236	15379.60737
592	2.022563363	13726.48014	30	13.6475856	9.348311844	17.83352752	10	2	4656671.66	5.068872615	0.650967978	0.235341625	5040.017474	0.54885052	389.3489929	7.218184247	9.65473944	6.108283511	14.61485511	0.212634384	16755.29675	10.05298847	12.88033554	21.80005038	8848.408986	0.948909105	2.888876915	0.038196135	6911.195368	2.206463071	3.198913852	0.074227959	5935.642544	34.85880487	0.671532308	0.468502765	2986.024497	0.533123868	0.72455662	1239.448839	0.542631521	0.588835697	0.834314829	0.880386562	241.3426639	2001.052016	50717.12912	36455.26019	10859.20029
593	3.762048507	12643.16794	30	14.13257501	7.763389501	18.61376893	10	2	6318911.657	7.871312479	0.808327615	0.709319041	4979.767449	0.517974692	378.9598717	6.111320216	14.23403776	3.911193585	14.78924909	0.236410077	15592.31294	6.864668725	12.83242856	19.69940564	8226.977193	1.140592446	3.083227028	0.034814953	7210.619621	1.76825786	4.087193041	0.119817261	5459.782236	44.25549768	0.797043569	0.491061435	2199.197415	0.192810034	0.709526082	1586.881031	0.711269837	0.557004097	0.841429796	0.790478023	343.0156267	1487.033497	80382.37697	43696.34525	15332.36532
594	3.187715202	9482.131159	30	15.87075201	6.539638942	13.99209422	10	2	4536174.812	5.876956983	0.914925084	0.613537514	4859.034416	0.518500246	382.3430301	5.266609811	13.05952759	3.756365982	13.0807358	0.172399806	12856.05622	9.880799728	14.57443066	18.03222087	7774.152396	1.329435359	2.243696623	0.037438628	6576.17129	2.054254261	4.30948363	0.077641864	5940.359014	47.48083448	0.717942786	0.365485193	2714.137662	0.389797823	0.332972533	718.6771309	0.460509808	0.594926768	0.824216843	0.973851278	413.7126306	658.2728263	56911.58332	42706.56713	12955.68349
595	4.499698905	10580.24617	30	11.52325515	6.969617654	18.81147411	10	2	5614831.205	7.263164656	0.795304236	0.629556148	5235.918287	0.497744779	381.4518911	7.879209316	14.55085853	5.210464172	12.84451771	0.208218516	11660.75591	9.562481156	13.06073966	21.12540604	9095.815769	1.101908029	3.121062442	0.026537278	6813.115223	1.871604502	5.336656823	0.092206521	6284.724159	57.06230866	0.537727405	0.379290578	1397.864374	0.720070683	0.732420487	1723.457184	0.676894616	0.679128747	0.867939947	0.866414736	639.5644542	2053.741485	62245.58836	34076.30729	15256.79028
596	4.672309717	10110.17123	30	14.76942897	5.22021281	15.72101814	10	2	5860450.846	6.853723389	0.764753559	1.199420081	5328.192147	0.515854782	363.4637978	4.247842325	14.33163367	4.564643534	13.94812165	0.20560532	12140.83626	8.834436524	13.4212964	19.95992349	9677.809236	0.922942553	1.578890358	0.028181395	7676.198937	2.193692742	2.844517965	0.068136671	5490.311621	35.10230648	0.814240617	0.57037152	2837.444486	0.553875867	0.636999712	1092.448304	0.760847784	0.616771072	0.847143625	0.675010444	364.5059178	2162.338968	76742.20042	44433.58876	12365.81998
597	3.527285195	10058.48047	30	14.01346251	6.683228096	15.97275478	10	2	5083010.56	5.158928946	0.561496224	0.607103261	6612.601843	0.556036345	387.068103	3.465565902	10.52483583	4.742019062	13.85633687	0.227970551	13228.91077	5.474090606	11.65388271	22.33546346	8052.684414	0.880555949	2.015367087	0.057481657	7441.322747	2.733246668	3.73710849	0.060482586	6375.121451	50.36485145	0.658027104	0.346479433	2566.853353	0.439517743	0.690599503	1044.32863	0.493921287	0.722672115	0.838614055	0.853934507	488.5939594	1321.05624	52003.4888	43823.56899	20093.68531
598	3.95692519	9300.911673	30	17.2955972	8.317975204	15.01142814	10	2	6143544.558	6.397023181	0.941990076	0.510631064	6079.414661	0.518509232	414.58524	4.969330621	12.79827921	5.583126411	10.60208218	0.254173711	18453.54727	7.734307939	13.35515312	24.07596034	6638.351153	1.114269323	2.811142191	0.035726186	7773.487576	2.714680425	4.091401033	0.076627314	6526.198056	50.64401005	0.567291626	0.551577579	3106.217026	0.526053834	0.434426958	1170.068699	0.606469271	0.495584901	0.823269537	0.876390902	612.0803519	2090.785825	69880.15277	32429.59931	18261.36566
599	4.707401354	6909.548251	30	14.73101876	9.589760055	18.24568527	10	2	5660391.465	5.373676308	0.806671088	0.697811248	6409.036968	0.50184273	362.7550088	7.341022852	12.81014869	5.662069208	14.09210673	0.13998489	18131.56826	8.31278224	14.34152746	21.57845273	7768.570288	0.909675573	3.015765285	0.019585644	7624.330298	1.497396354	3.9108745	0.066158665	6097.506952	52.0644629	0.959785746	0.374972755	3028.107572	0.368664451	0.251215023	1182.411182	0.572145515	0.585323324	0.852509	0.80491837	632.2312842	1646.744802	53905.46776	44305.72916	14186.16719
600	2.850644994	12760.44577	30	19.33527347	7.801193843	15.65085406	10	2	5810870.708	4.650423467	1.018866862	0.634907235	6344.897479	0.428545038	377.9025229	4.93763898	15.6571955	4.745079278	10.81342543	0.284195339	16175.68378	8.432320024	13.4260941	21.95974859	8641.242612	0.78557354	1.381789496	0.028256426	6714.686851	1.974011447	4.132863117	0.08979571	6366.580717	51.6445328	0.67262743	0.292221275	2943.399155	0.631486853	0.472226258	127.9207799	0.73618617	0.660041744	0.840126708	0.84792206	597.6746155	1220.495975	57462.55016	35830.21307	15104.10262
601	2.893272283	12531.29254	30	13.46820732	6.532884292	18.46611452	10	2	6390025.292	7.963759989	0.565558372	0.328896921	5151.304405	0.556634755	383.4494647	7.00594599	14.24884422	4.418670965	15.07041365	0.164058107	20236.96715	7.391232924	13.31914689	22.37178378	7628.122617	1.341282404	3.033633265	0.020662432	6723.604682	1.430840989	4.472921569	0.061604298	6287.916465	40.22361309	0.626048357	0.47627026	2616.218308	0.593196538	0.609068883	876.1864702	0.488291017	0.709741373	0.901050237	0.8834741	545.0720394	1728.495785	64288.98645	20806.57393	19878.88435
602	3.975942559	12205.28139	30	17.18646265	9.836670515	19.97923434	10	2	5618128.003	4.294046266	0.428818076	0.749673949	6832.267953	0.549057731	377.5697184	5.118129875	11.22697043	3.61751488	14.59184709	0.222552106	16747.06442	9.297407184	13.81489215	19.11451389	8392.220552	0.942793141	2.392249616	0.028035766	6768.680577	2.71596184	4.617952537	0.063347673	5055.037632	46.15408415	0.638902428	0.260681341	2923.06563	0.589900084	0.904661818	1572.529321	0.555351045	0.595472275	0.813688513	0.8122332	440.325308	1993.266086	62713.97681	39634.56638	11813.33349
603	4.413049853	9996.365572	30	14.25886596	8.819933184	18.88708034	10	2	6706529.934	8.377867898	0.618961409	0.775629488	6444.416729	0.574624781	370.5184822	5.657505179	11.13622996	4.130895424	14.65710299	0.250279453	11173.14162	9.568823136	13.50450325	20.06322482	8809.137313	0.872074048	2.347787302	0.015093249	7471.674536	2.466659107	3.609200096	0.071848359	6047.821228	52.20746167	0.687642695	0.47635698	2666.472181	0.46777445	0.632193365	1502.698423	0.510913851	0.756785672	0.899614081	0.866894716	273.5680647	1838.78015	49004.15879	37930.95239	11681.20245
604	4.07591161	10844.35345	30	12.81416459	8.286703793	18.00244192	10	2	4903004.014	5.867266334	0.640353583	0.702970456	6115.040447	0.50149998	370.9434352	4.408924948	14.90991407	3.953850466	12.25261784	0.147739792	11881.71994	7.832953458	14.74447317	19.50568553	7602.616828	0.386399041	1.804421402	0.017227346	6409.148135	1.786022976	5.227167887	0.08378705	5414.850815	47.84149447	0.549739351	0.44319708	2368.062273	0.354078293	0.328434696	1117.47424	0.610654327	0.644348246	0.828692298	0.952094313	418.2353361	2303.459201	69027.89549	46745.1294	17762.18063
605	2.763646363	13350.80011	30	17.57921473	7.07558413	16.55922186	10	2	5337528.639	6.214949018	0.666321356	0.710509064	6297.134491	0.450757357	362.5372801	6.073245652	14.12803236	2.906947191	15.63591125	0.27933327	12851.38338	6.987786135	13.10392565	22.48796465	9428.806059	0.873625282	2.162812606	0.055713907	6989.516206	2.749211167	4.789525347	0.089978126	6754.346776	51.29531456	0.810598041	0.40192219	2820.483053	0.40907846	0.21307325	1145.685022	0.679531548	0.630865659	0.874998102	0.822609161	532.5730231	1287.641041	68280.31039	26948.35215	10367.56472
606	4.210028075	12083.28668	30	14.0362004	9.928837726	17.77383697	10	2	5263567.754	7.07217524	0.728268772	0.634484809	4814.061426	0.529508543	387.5085832	4.567831764	13.49834204	4.612772146	13.08717993	0.287298687	12898.56776	8.972457943	11.74841621	18.62435532	7901.011519	0.798695552	2.393170566	0.03413018	7477.091808	2.041754723	4.190531992	0.112335635	5416.948669	49.34738367	0.768828151	0.329591564	3232.040642	0.676446943	0.326875054	792.9372508	0.500139379	0.712674758	0.828084852	0.896519558	646.1423177	2314.910822	55806.21612	43641.69251	21660.05829
607	2.158159577	17133.59289	30	19.23230122	5.765387152	17.07064682	10	2	5831822.145	5.598632334	0.850691847	0.963569997	5314.70443	0.369143973	404.1755739	4.9435495	11.44374799	4.583455991	13.35984288	0.218265975	13292.76524	6.736171396	13.61050629	22.37354356	8259.116422	1.400519338	2.902889593	0.031727736	7286.422583	2.174942597	4.979097604	0.049446505	7230.049172	47.31761115	0.928465338	0.310875321	2663.914258	0.60063463	0.605653257	487.4043585	0.589192319	0.680002396	0.844836644	0.895186946	361.4734256	2018.372366	66896.16025	38458.304	13013.65154
608	2.979106094	10619.73938	30	20.36192411	10.03419669	18.39794651	10	2	4810387.256	3.71721458	0.851751105	0.487678992	5993.422122	0.537420703	367.3246309	5.03470995	10.72862296	3.311697539	14.66747178	0.236178268	16271.48042	10.82054868	12.9117132	23.51949289	8762.245038	0.581955812	3.012525188	0.031981509	7362.577872	0.904944976	4.308961174	0.08235583	5647.591022	51.38263606	0.723847757	0.512319727	3715.867936	0.374183897	0.69718844	1067.321565	0.539429001	0.469896798	0.846878245	0.929770138	485.0851664	1200.938138	68871.27588	37030.29546	14380.81974
609	4.561414092	9752.80062	30	16.13696127	6.278440238	18.95010205	10	2	5827417.182	7.359398394	0.930644068	0.648263472	5450.311917	0.500305613	365.8409206	4.186277309	12.92266621	3.27149152	13.98239557	0.251841041	10134.99594	5.995543521	12.17649396	23.28739837	8842.391804	1.067501736	2.927785675	0.048616629	6946.012005	2.877446991	4.729688974	0.068472493	6358.771541	52.12508356	0.741917573	0.158486653	3760.360287	0.329145963	0.800797842	1360.287326	0.47024506	0.576845669	0.859026232	0.865141414	261.991388	1437.787213	65850.73039	37862.78979	13545.20092
610	3.175457379	11888.5021	30	17.97744968	10.12877155	15.59650531	10	2	5773325.961	5.39046178	1.011322242	0.599722459	5988.138662	0.615288006	401.3965132	5.965764218	11.73388196	5.44091894	11.00651392	0.236870835	15995.1618	6.812646327	15.25659643	23.40977884	8870.750132	0.849665097	2.784469777	0.006664503	6540.089427	1.889242179	4.500968488	0.062243124	4784.362278	54.75751991	0.769056789	0.433575476	2738.340333	0.559115094	0.874745798	2246.830863	0.547097768	0.640649534	0.899662668	0.823724053	418.008335	1956.294156	65626.69398	45780.38291	15398.06669
611	4.227057273	14971.84485	30	14.14430293	8.79681942	16.2123976	10	2	4909090.313	6.294423084	0.996251018	0.511246788	5108.470638	0.504176451	391.5232588	4.117433211	12.84328091	5.721409616	12.08435071	0.278974388	17577.79284	8.735571928	12.80618471	22.31427939	8249.284961	0.977146955	2.435869312	0.047261181	8024.405726	2.376054636	4.248449192	0.064823158	5945.260327	51.62610265	0.561353466	0.576183847	3071.974058	0.387360394	0.985143971	836.8237238	0.601665343	0.566852123	0.856537119	0.843578668	365.2713328	993.7523181	62435.10129	31593.71493	13031.80487
612	3.093107396	10621.69151	30	14.59750255	9.630333389	17.05688075	10	2	4513563.837	6.744306871	0.796579579	0.478977115	5927.575791	0.48051345	391.6740947	4.919269189	12.29274194	3.942749773	12.83413209	0.224106269	11999.7326	6.942895585	14.10771106	19.04088401	6716.652164	1.278469531	2.598659665	0.040138092	7281.795626	2.409036278	4.70498127	0.072672344	5703.377395	54.12040502	0.549032859	0.336503388	1999.479209	0.932545506	0.580964281	1227.92768	0.594259512	0.618792474	0.822297463	0.865846862	463.8490527	1832.149009	62527.65355	44819.75587	20163.40022
613	3.534886393	14472.50096	30	14.68073577	8.397891569	17.50059181	10	2	5655665.185	4.667047964	0.743429653	0.666097192	6193.08377	0.562147936	374.4158919	4.969038424	14.73066078	5.257408448	14.31170845	0.206103432	16484.24136	7.619986648	13.428217	22.1837217	9849.423269	1.513032358	2.662183366	0.021485399	7258.589622	2.808900353	4.725086594	0.041433556	6005.881024	53.89253827	0.678750867	0.376380423	2233.43877	0.549668581	0.993579115	695.1672477	0.440841066	0.609918816	0.935127435	0.884207049	662.9778217	2409.524407	65035.57749	37313.17804	16965.15462
614	3.313873402	12736.71871	30	17.46811048	9.768216145	14.77153155	10	2	4506598.207	5.120481089	0.443621948	0.241343003	4887.556184	0.466203109	392.4623341	6.060918262	11.81514872	4.735374529	14.18315988	0.273205267	12718.48705	5.711568778	14.04889708	21.43775131	8960.083961	0.975045888	1.834653635	0.019909009	7837.401309	1.687088855	4.119838989	0.076164838	5571.414119	62.48024044	0.496902293	0.634163901	2728.557287	0.502313203	0.584265463	1679.576874	0.494241171	0.611313381	0.885044558	0.775810977	483.4336404	1664.23275	51061.97781	29597.88861	11383.93888
615	2.355311349	13011.96749	30	19.21448214	7.46597971	15.48104998	10	2	5302363.205	9.368094847	0.832625961	0.838360676	5931.282096	0.448738002	393.5374228	6.219939519	10.33119395	5.680926287	13.19823345	0.25363932	12472.87475	8.91220134	13.53064127	22.74075852	7289.572811	0.818883129	2.589882103	0.038043694	6797.230813	3.055297793	3.685863585	0.065340136	6071.024627	42.05406823	0.82320745	0.412818688	2130.635659	0.706109803	0.371521608	656.3799198	0.559032581	0.736066409	0.88978223	0.832189472	542.4187841	1830.699992	61836.99406	37038.85088	17797.69057
616	3.80538474	12360.66668	30	16.68396903	6.261820745	15.71054305	10	2	5832440.022	5.219283908	0.761425006	0.704271217	4849.665213	0.568822509	393.0376362	5.345249761	13.60306718	5.008968914	13.60098145	0.35392797	17015.73975	4.692292853	13.04904174	24.39501796	9566.906849	0.737527073	2.347951641	0.041715535	6633.626788	2.44503856	4.568387067	0.038160247	5881.402643	43.05950524	0.650933275	0.483154226	1796.126643	0.445050424	0.689334098	1526.255046	0.446899641	0.507130254	0.813175751	0.994516088	587.8177567	2120.990381	66831.20561	55810.82405	14882.44997
617	2.244227315	13917.62991	30	12.94530871	4.146534896	15.71113781	10	2	5199641.746	4.945792587	0.468460032	0.520428412	6461.458414	0.532614258	360.412503	4.289431424	13.53863771	4.278822836	12.6695718	0.209038254	15898.7307	5.727361688	12.24567561	22.79033154	7475.571812	1.061999013	1.931204839	0.038472026	7223.606965	2.76901112	4.479710772	0.045894622	5700.771895	35.46037736	0.657904563	0.35983054	2955.641142	0.656110575	0.549352776	1192.220583	0.611054184	0.59853055	0.854673338	0.964653508	422.9385748	2883.849064	68366.77295	39430.57081	11078.73306
618	3.491896235	13499.0883	30	14.92487724	7.507702831	19.72995669	10	2	5451620.75	5.290752822	0.886369184	0.515119978	5012.378247	0.57029722	386.3574176	6.132605649	9.423326266	5.645320607	12.35274611	0.282985797	16977.84708	5.421277668	12.04222797	20.22015627	8888.686324	0.944381007	2.615244037	0.02070616	6671.365376	2.826873655	4.150131275	0.070346602	5859.342904	50.46393057	0.686190716	0.578334456	3245.965614	0.793886319	0.471158724	709.9234037	0.452285107	0.609036325	0.813972963	0.787376002	432.0091941	2233.478833	65261.42633	38337.52895	13558.13277
619	4.49689357	11595.97739	30	16.06525145	10.13081371	18.48949113	10	2	5725949.577	5.274564785	0.989269273	0.580941488	7151.406326	0.463341724	410.1008548	5.141191981	12.51855878	4.033728539	15.61666434	0.250234909	16447.92404	8.399926157	13.62673289	18.84197002	9666.66475	1.271258167	1.809830192	0.024448004	7919.427135	2.514870674	4.581381125	0.077785483	6161.586931	44.81432113	0.528253888	0.321243272	2768.95266	0.406858153	0.893591723	1171.202735	0.544040476	0.555955796	0.867679885	0.788425138	718.7482153	1812.506623	52107.73891	52752.49834	10914.98564
620	3.79837099	11178.4008	30	11.45160777	7.634304786	18.00576999	10	2	4841694.389	5.566768376	0.797899893	0.666186799	4615.707296	0.529690263	379.1510437	5.645857377	12.98652766	3.157923011	13.81756613	0.245251207	18526.77957	5.739722951	15.30659471	21.24466183	8135.936355	1.450489001	2.055944522	0.032776097	7165.29352	2.685492585	4.414065278	0.075132508	6230.960749	36.86912501	0.801099907	0.337760683	2868.197925	0.720268231	0.83324711	1592.570815	0.518227676	0.715503579	0.840650366	0.838053132	482.6640192	1538.606492	48721.21451	42052.136	18714.50615
621	3.208086243	12109.30735	30	15.25139069	4.981346819	16.40325907	10	2	5063384.641	6.196614547	0.933921732	0.542537482	5260.975842	0.569691323	390.7959964	5.056469993	12.80738831	4.302291759	12.8642499	0.18716274	15603.42127	4.566516613	13.52957788	20.80219095	9207.1629	1.391860354	3.01353246	0.022990677	6433.026494	2.144409185	4.174810338	0.065455472	6148.884174	53.38143639	0.580133888	0.459991253	2811.687185	0.45038782	0.175570198	1644.888616	0.699007451	0.548114501	0.879689742	0.822527646	427.7768889	1330.626207	59561.73196	37110.27307	12466.34391
622	3.694535022	11064.01892	30	14.31112178	8.429209555	15.93687494	10	2	5416576.568	5.073526622	0.65139564	0.618211653	5408.271849	0.477796052	370.0604782	5.008298165	14.03738977	3.813010314	11.76689165	0.21379676	15903.95467	7.399876612	15.06627852	20.2789544	7872.525998	0.784423964	2.200238532	0.021015747	7238.377096	2.045872886	4.07368428	0.058345203	5742.056993	46.12288235	0.714207466	0.380804965	2431.372857	0.728680307	0.358097815	1491.513609	0.472765786	0.637142849	0.846723643	0.865065062	446.9648392	2920.751949	75966.59217	38561.32361	10224.61922
623	4.399476256	11745.26827	30	15.22154963	7.832038572	15.89152235	10	2	4809545.187	6.733658645	0.779660472	0.42893051	6416.967261	0.462289228	377.1271307	4.760307305	14.69849821	3.391185697	15.52627587	0.15136865	12925.76459	8.757852672	12.59686863	23.45581473	9160.969815	1.030438586	2.212959623	0.025073348	7493.708445	2.094460652	3.575840986	0.066472053	5950.6021	45.99504302	0.731701371	0.24498901	2742.853988	0.438701885	0.973134798	945.5718891	0.509269137	0.683618897	0.891561746	0.883511338	600.165333	2032.800631	52205.90922	40899.36115	11457.68568
624	3.686095652	11841.71377	30	16.63381867	6.714526129	16.10919066	10	2	5051922.77	5.965909096	0.939165158	0.989943198	4383.357208	0.556157803	371.8971559	5.745697336	11.57135834	4.811402652	14.0144847	0.24549209	13206.29146	3.597423668	12.34155644	22.6951667	8816.702502	1.064070685	2.838008186	0.004290639	7423.979799	2.421646646	4.28694249	0.081383139	6050.100364	47.2749767	0.813465669	0.403829264	2414.400818	0.535093237	0.565056505	1439.20968	0.540669873	0.733979787	0.855876302	0.861986947	440.8656613	1371.403246	72541.21645	44822.71155	11715.69166
625	4.883243294	9546.26881	30	13.27972306	4.67379423	17.41146677	10	2	5962976.518	6.286556291	0.909725872	0.553806162	6106.826932	0.540522163	387.9492127	6.938418561	14.16043427	5.301543245	14.24303249	0.274393788	11500.77897	9.678213015	14.06572742	18.89028697	9864.966331	0.795140154	2.027997512	0.036016515	7147.849956	1.26232945	3.075055529	0.072041491	4313.711812	59.87263588	0.735101634	0.310657665	2878.871716	0.792528342	0.662134217	1045.688887	0.446641729	0.543420172	0.866620479	0.87648916	406.1173753	1487.07126	55573.04628	33630.62443	19169.2062
626	3.61903335	12844.74886	30	14.24576461	7.127740909	15.29231574	10	2	5343981.352	5.975227537	0.768098975	0.794570002	5015.471331	0.448347217	381.3706142	6.588031547	12.95595038	6.04735705	8.45451397	0.17788004	18300.54721	5.761510965	13.85795309	18.04098873	8252.52792	0.750320081	1.821118456	0.025150702	8087.378277	2.907429799	5.014756999	0.061972718	6822.847527	49.13409074	0.727118733	0.3693056	3105.335972	0.586841023	0.514764342	1266.547839	0.718021674	0.654584884	0.874181647	0.922351919	442.1339784	2373.317999	64615.35474	40574.34346	13456.1536
627	4.206086181	8049.613109	30	15.0441603	6.168254843	15.9923165	10	2	5508446.376	6.009228492	0.883626089	0.652297487	5886.774417	0.362720657	355.9358309	5.044114875	13.34257485	4.903330174	11.59322126	0.119304332	12364.64832	4.455323905	12.49878258	20.32059301	10427.99595	0.739877064	1.620395722	0.030291354	8054.644188	2.068412384	4.973631649	0.072046185	6435.997019	50.16510407	0.568328525	0.31577901	2120.282008	0.446153558	0.634369389	917.8390117	0.628325757	0.698790387	0.83483688	0.876813962	547.1153354	2661.90462	57080.20371	50319.31075	14942.93962
628	3.053610243	11176.19491	30	8.880597295	8.745552562	17.37524007	10	2	5154303.655	7.472774398	0.55844769	0.76591377	6724.713795	0.54005178	397.3033893	6.135583979	12.20790891	5.144717514	11.71615973	0.252606178	15181.85217	8.885056432	13.60733948	22.59688249	8258.101256	0.94119948	2.54677761	0.02562134	7472.685375	2.252290902	4.215076612	0.06514435	6391.347107	54.94087506	0.894557081	0.325656056	2402.147063	0.287470899	0.869187646	1652.810926	0.533352863	0.648614121	0.866124152	0.719921628	314.2978713	3460.861285	52907.99443	41357.98069	14345.17422
629	3.494799914	13187.75097	30	17.61271265	5.957827513	17.64039574	10	2	6380544.825	5.197517141	0.764486183	0.849599068	6177.970742	0.440335248	375.9160763	5.251535426	11.47275852	3.36919495	13.4284625	0.189775587	12318.01893	6.209522722	12.67657338	19.76171492	8311.632653	0.936606315	2.366817586	0.03356088	7195.722915	2.426451738	4.10997547	0.066650719	5080.314762	48.13515838	0.598211898	0.306089371	2714.726427	0.631744158	0.702665438	765.3954672	0.646976538	0.649280745	0.859821362	0.775775484	442.9460817	1526.75089	76240.43158	35486.43094	19045.90041
630	2.668608331	11908.54282	30	19.97983869	6.003354723	19.25770696	10	2	5455553.29	7.558271739	0.732591001	0.875784414	6007.502718	0.424716892	391.886941	5.800743317	11.21297072	2.551037229	15.99932486	0.265524691	11738.67577	5.444825561	13.47737214	21.95280004	8051.801837	0.868591386	2.321827023	0.013277621	7700.527	2.830897671	4.128508605	0.069370031	5883.904962	51.33616351	0.627500606	0.292145069	3010.710499	0.618721035	0.534101736	1862.740599	0.611451169	0.632195397	0.898680892	0.774614277	407.0703989	1934.777548	84582.85728	36980.50134	14254.89775
631	2.839849901	11603.16376	30	17.9269832	7.007794089	20.49617543	10	2	5305938.626	6.276077764	0.754888673	1.16442202	5931.300629	0.440593041	380.2241925	5.515223288	14.64036095	2.897184298	11.25780775	0.215944333	13095.50029	9.352099405	14.73577422	21.96470139	7503.614346	1.11957132	1.864426572	0.04295026	6894.900195	2.767878584	3.975568673	0.083908129	6300.644037	51.80790694	0.862354624	0.476259839	2873.543298	0.654200707	0.778807989	1732.327998	0.574837094	0.581242225	0.875142637	0.849191679	676.5870695	928.2720608	76941.23066	42707.4224	13291.974
632	1.68263011	15742.44332	30	18.06422107	4.292153816	17.66077402	10	2	5401319.374	4.568530687	0.903870168	0.47753612	5299.365119	0.54108844	364.7063129	6.263538597	12.87269442	5.000964781	14.62235466	0.316594661	21454.14367	8.974013043	12.09380876	22.62178195	9579.069312	0.551117209	1.780361335	0.043218808	7232.606666	2.239864486	4.663858209	0.0883536	5951.129072	53.27944485	0.559808216	0.456311783	2008.523742	0.839568472	0.29098825	1411.040561	0.453060338	0.629134757	0.860017752	0.909704003	522.917332	1865.500193	53634.66426	40098.77768	14766.3953
633	3.226939623	11466.97769	30	20.17221557	4.832784035	17.61128097	10	2	4996810.561	6.040825367	0.880830309	0.678349803	5288.59237	0.445788076	377.3277017	4.887724805	13.45260164	4.620942559	11.24612516	0.300740518	14661.66479	7.778031799	13.29355695	19.13633315	8421.951293	1.429773914	1.680965219	0.039193508	7567.446699	2.629322053	3.679386123	0.049371687	6404.79177	54.44004481	0.70417555	0.357468253	2627.34907	0.4363742	0.442590581	685.0327879	0.552800697	0.791635309	0.848152757	0.792912754	650.0219228	1073.679358	67877.28906	42766.59685	13297.95534
634	1.210814718	16382.99052	30	15.28773833	4.559599015	18.21910693	10	2	5643143.936	5.885965873	0.735848828	0.97123044	5336.506126	0.371682032	378.2926141	5.85925494	15.26281359	4.410006695	12.96875694	0.191846082	12883.44257	8.733788503	12.9477521	19.96969233	10081.73678	0.70733197	1.384241675	0.040169	7858.312348	1.86648399	4.503697606	0.074677415	5936.212001	48.93831329	0.751510132	0.179670197	2957.422741	0.558503044	0.879206937	1965.897363	0.471937151	0.563457834	0.878584984	0.757513232	563.0746794	1489.290269	63781.28703	40608.24344	10734.29487
635	5.110166341	6818.822847	30	19.32521173	6.558903575	19.03955961	10	2	5002697.014	7.085628106	0.797796071	0.321919387	4745.297466	0.45711163	341.3182616	3.975906572	13.32518946	2.970893313	11.85077277	0.188926365	16069.15405	8.947377467	13.30445733	20.82209275	10490.64581	1.19970745	1.961400811	0.052682495	7857.556732	1.81724249	4.623045278	0.06170609	5033.193785	44.13137913	0.67191862	0.42271718	2604.9882	0.531825956	0.606800799	2104.185462	0.552288053	0.590301228	0.855767713	0.846372218	493.4100988	1784.020312	73518.74388	29730.69466	17070.04067
636	4.24209685	10620.13944	30	17.77146621	7.517743025	18.84100515	10	2	5963748.852	6.211843	0.733693052	0.645056664	4946.763417	0.473619252	376.8644686	5.986946414	12.7926907	7.316930227	10.5419603	0.193038534	19152.58226	7.130354689	11.94369298	22.25588335	8681.153665	1.071194811	1.817015893	0.01475874	7375.150984	1.823443143	4.736302045	0.075542767	5821.369991	49.91495926	0.480726951	0.325897864	2966.384586	0.534176632	0.400015828	1831.075549	0.602209088	0.594888935	0.860782646	0.793759472	572.9123224	2089.589041	70748.16487	54317.31866	15005.68336
637	4.07818353	10200.27554	30	20.85275893	7.502059108	17.83915211	10	2	4655684.518	5.196247581	0.583232753	0.65995467	4968.207816	0.505051435	399.7398748	5.547866716	13.73437047	4.607709507	8.65864858	0.223454642	12081.15851	8.55919914	13.98842999	23.17468007	8200.728398	1.074523399	2.029934579	0.036141643	7203.118378	2.332493393	4.037108241	0.086871375	5113.068639	52.65202632	0.762922489	0.297111676	2908.232132	0.804644222	0.335103585	394.0687281	0.406345342	0.679483554	0.867136829	0.988639297	599.9196508	856.0123611	68284.08315	43203.02441	13759.23286
638	4.010425276	10389.65643	30	7.965986093	8.895427487	17.81781227	10	2	5593523.559	4.862596766	0.683036531	0.830619	6402.60269	0.48594891	345.7391112	6.076725118	14.27731591	4.054413389	11.71452457	0.271606929	15663.0527	7.124660033	13.89950652	19.81144929	10246.0506	0.640706357	2.29350345	0.016140632	6855.659927	2.558622402	4.611766605	0.082037652	5515.128281	52.27903979	0.515623825	0.574490271	3171.280519	0.431207186	0.853781989	655.6004019	0.454031365	0.54743442	0.88521632	0.843044848	310.3893871	3004.219091	62561.90227	40824.23346	16448.39663
639	4.428139714	8645.238411	30	17.06464835	9.188812148	17.82010063	10	2	6595079.562	6.134678277	0.856007173	0.743146774	6688.14245	0.511709969	381.586002	5.382705019	9.796104114	4.409859089	15.386679	0.275531988	16134.50407	7.943005892	13.5076875	21.41474687	9179.986239	0.991755515	2.288185629	0.028206477	6541.680025	2.055880185	4.478139734	0.072979431	6195.251096	45.75315708	0.700385169	0.648422307	3647.918449	0.241722101	0.755079092	1310.012503	0.405354925	0.751059358	0.819179803	0.791061925	614.6851063	1700.018834	54840.99699	31303.0384	18063.89454
640	2.808579255	12807.80218	30	20.05875431	5.37706824	15.60557779	10	2	4246849.136	4.115730409	0.829404211	0.63429344	4709.075479	0.496844064	377.0453696	6.345012243	11.40881549	4.788425253	13.72663482	0.26857642	13631.84579	5.304875145	14.84723272	19.47530513	8087.444021	1.016464585	2.075832115	0.011527484	7027.711799	2.688691985	4.71707717	0.079589973	5816.377133	50.9750837	0.504743693	0.298550063	3163.287507	0.501718374	0.79934276	1413.425948	0.468088143	0.735469964	0.877459203	0.858773281	455.6378414	1466.086144	62131.53846	46604.83621	19812.48217
641	4.428625907	13597.83687	30	12.18434777	9.845548046	16.47585639	10	2	5638666.61	7.931833171	0.503514108	0.285673181	5568.025075	0.50323203	366.1619159	5.51329426	11.50654056	3.102574483	13.94810655	0.257665164	12775.11996	6.320231913	13.50458841	23.27132761	9254.586689	0.57219906	2.431989831	0.037524049	8706.485335	2.271540794	4.418208002	0.095254496	5547.033445	50.85063777	0.775048143	0.434166783	2792.874601	0.531414498	0.100393042	1075.546246	0.465226788	0.783266913	0.842000831	0.770458249	468.071142	2536.159703	78200.17105	40528.04705	16389.75311
642	5.531832926	8632.841204	30	11.05210949	4.796466216	15.36554701	10	2	6500573.94	6.480381184	0.793759934	0.225828619	5628.348386	0.481569861	377.7450206	6.793779046	12.23219775	4.326375295	13.32779907	0.18828502	14957.74452	8.768176183	12.94640559	19.19562566	8495.696781	0.540122092	1.676233922	0.039590298	7026.608671	2.719456034	4.265835618	0.081305094	5335.742871	45.55142573	0.736808646	0.88133874	3051.145705	0.555635868	0.342825075	1145.18764	0.410230364	0.735963026	0.84169242	0.828285023	444.6830027	2495.396578	60853.31299	35249.04385	13554.66134
643	3.883656091	12638.12347	30	19.35415639	5.551579313	16.42929732	10	2	6140787.04	6.49770386	0.607585803	0.547752753	5572.595755	0.403768565	372.700527	6.858333909	10.70720766	4.278918766	11.73962375	0.239558308	18115.61523	8.106479971	13.13157796	24.80682152	8881.317034	0.466997646	2.204201751	0.027300061	7489.197482	2.415436978	4.348317547	0.052655407	5163.886817	61.630996	0.820728898	0.31517982	2550.658185	0.689305624	0.281721611	556.1311524	0.47925145	0.886001337	0.857645698	0.784405895	446.8270063	1758.132783	76951.24634	35827.68556	13956.5538
644	2.912705335	13958.59985	30	17.46141008	8.964244106	18.26102102	10	2	7034455.152	5.796992233	0.584459595	0.522503193	5711.733094	0.537761748	374.4699484	6.888855199	13.6853808	4.277962011	10.5291233	0.182581343	11666.68026	4.458315339	13.32026072	18.03013741	10264.42092	0.813228228	1.374113135	0.017909147	7266.747259	2.683511204	3.941313582	0.063144066	5756.468241	53.94400344	0.699076869	0.54787392	2597.896576	0.571623072	0.665584055	1005.211576	0.590885343	0.426374358	0.85528053	0.760469728	381.7562769	2119.377874	62851.74558	38896.06962	16184.17761
645	1.736449401	17452.7598	30	11.70528006	5.558991072	16.47221121	10	2	5403563.06	8.64033818	0.749831822	0.623090835	5514.683365	0.379818599	362.0370281	5.509878147	10.11772401	3.251059432	12.36894905	0.195072683	11952.20763	6.260788366	12.64145941	24.01994773	9204.305879	0.701323222	2.25124707	0.040528453	7464.573413	2.012336819	5.112522557	0.069059859	5552.212613	63.30133122	0.829188812	0.224924344	2965.182558	0.410307749	0.865149983	762.3906481	0.532797281	0.680676529	0.858035107	0.871886013	442.9394602	2188.469593	79354.3183	35771.68896	15980.42999
646	3.545251233	11591.84739	30	15.90368079	6.35621967	15.6312731	10	2	5957066.65	7.746451589	0.728313557	0.425878884	5079.812455	0.56122919	370.6194487	6.218611865	14.66154029	4.859664146	14.98303121	0.294705602	14810.86832	5.195515207	14.30376806	19.37538092	7180.498863	1.328171044	2.860239174	0.045882711	6806.917842	2.17993712	4.401538253	0.074139301	6235.374833	38.98804929	0.657696059	0.423301933	2277.711424	0.48910243	0.564520254	876.6705683	0.4044515	0.630887968	0.829271113	0.701307936	685.628233	1234.518534	69766.92257	40963.14036	18087.03289
647	2.91749461	12962.27297	30	17.411556	8.142436716	15.03513896	10	2	4255583.608	4.726612621	0.491507536	0.425267826	4565.045566	0.580224367	367.7939793	3.38962255	12.5306777	3.49790928	13.53998761	0.293330864	15369.92684	6.567310158	14.29619564	18.7517698	8006.361935	0.76677728	1.995864407	0.008943609	7018.781531	1.932193957	4.05716435	0.064110915	5287.542516	55.15192701	0.813868947	0.430940432	2675.778835	0.455705525	0.504006207	1036.856475	0.536531883	0.644619783	0.852342171	0.887893602	515.617932	2273.323947	79487.90135	44512.31128	19228.84097
648	3.351332288	10996.8842	30	18.52045424	6.499551045	15.06041974	10	2	5638340.37	6.60015936	0.845592325	0.666857701	4614.564782	0.35823958	370.0546593	5.564941279	13.30904738	5.338166825	12.13243481	0.279516869	16273.48718	9.177286184	13.01582566	21.09983207	7357.609931	1.012019258	2.264738568	0.022775237	7145.248653	2.557875825	4.163776061	0.07854431	6228.230318	47.44365862	0.654876984	0.4461662	2630.898302	0.614493654	0.711145312	1159.749154	0.504319653	0.573679716	0.858810382	0.784255604	429.518264	2289.631894	63501.45895	32830.21136	12919.69895
649	1.812829804	13845.42628	30	15.34249602	7.077804169	15.74981892	10	2	5952479.435	5.068475896	0.805362803	0.614130194	5400.00397	0.443367241	386.6230637	4.954185322	11.81267427	3.929087561	16.24314071	0.174457155	11109.87716	7.472081876	13.80228063	20.0107742	8138.519421	1.026305912	2.326118094	0.019016092	7056.287098	1.927798229	4.410945415	0.077665568	6261.04048	40.46147342	0.622608642	0.291031075	3029.467491	0.470293993	0.799312049	675.7542148	0.545750803	0.718854136	0.866602852	0.801999586	375.2129121	1953.654152	59614.76946	39106.02153	13178.40833
650	2.203810838	12908.13897	30	14.28100709	6.920164187	17.84432008	10	2	5243937.246	6.693390961	0.948620176	0.624186475	6287.900762	0.479525914	377.3700651	4.433796603	14.38063726	3.875161338	13.39236315	0.260878895	11148.35302	7.894845907	13.37677403	22.10662586	9993.705231	0.873821391	2.676564962	0.008379601	5942.033934	2.036663557	3.891027541	0.061937736	5845.087094	45.36088651	0.687373791	0.31681674	3064.722366	0.671155872	0.368953743	678.7096574	0.606180709	0.671514241	0.849746989	0.774824177	571.3017665	1382.91513	64700.48539	43578.95644	14711.66432
651	2.366707015	9504.893814	30	16.82002108	7.674763796	17.78950254	10	2	6356429.757	5.314395863	0.805337053	0.405153783	6395.075301	0.560479355	366.3682233	4.591104602	10.45827966	4.829457943	17.64676793	0.267213584	18222.42597	5.476640468	13.80935745	21.88430433	7102.99987	0.635892547	2.902947647	0.040768392	6326.745026	1.838552272	3.153371551	0.113846782	6234.939065	49.36214478	0.711747341	0.272310918	3480.390247	0.459341938	0.596187673	702.9219334	0.565203868	0.693690115	0.843732482	0.72949706	465.7375881	2299.190672	63445.9029	48982.88738	15382.52888
652	3.338516754	13751.88418	30	14.88032101	5.372169721	19.1110816	10	2	4702810.233	2.690967839	0.954112021	0.803040653	5409.779456	0.53121176	387.9356995	5.687662865	13.3531834	5.368966416	15.05150436	0.222310919	13747.37215	7.40501241	14.79088887	21.32199081	10408.91352	0.76961199	2.504021499	0.023668215	6609.972327	2.22787932	4.088352465	0.074831261	5277.28979	45.08846917	0.713292833	0.338580743	3246.529494	0.525027985	0.594694287	816.8727588	0.51890931	0.763959949	0.806127766	0.748595749	527.6792608	1600.253482	64505.33997	37688.91392	12178.53846
653	4.427568521	7491.259258	30	17.62193989	5.282824648	17.12078267	10	2	5696377.908	8.181780194	0.759160148	0.463708404	5231.279138	0.485625166	367.4312207	3.721150677	14.63743904	4.336260087	11.88101649	0.166734964	18478.03333	5.216299196	14.39990688	22.30365051	7073.586285	0.740678668	1.500517628	0.033180293	7001.111638	2.655135536	4.53885027	0.086100476	6624.209153	64.59858814	0.455030972	0.330985403	2559.388601	0.590934744	0.568000513	1524.233073	0.558785855	0.668923913	0.877974203	0.771561775	510.837796	2344.615279	56160.6813	43397.1503	13531.28214
654	3.466034035	11368.82496	30	21.29706802	8.455080893	16.56497527	10	2	5308604.366	3.822064704	0.817714321	0.639782218	6486.064775	0.533350235	343.0003436	4.894406181	12.67613828	5.832196837	12.66610775	0.16100745	13988.44316	8.409399388	13.14287974	20.3535682	8137.061254	1.308468212	2.69441847	0.019081633	7386.946732	2.79114206	4.343259217	0.060841381	5941.714999	47.29736578	0.692537361	0.465730005	2075.72205	0.478032418	0.563477509	1805.967254	0.54786817	0.591986456	0.817140248	0.814020855	591.3724958	2585.767046	74396.49251	41129.99192	15333.66255
655	2.059962356	13780.17196	30	19.186949	6.487213347	19.41037839	10	2	6070511.821	7.75597379	0.74213918	0.544790414	7296.9349	0.466483569	384.6508818	4.911655912	12.27617435	4.270013323	11.24546202	0.364007424	15781.29125	5.795365156	14.03184683	17.86051303	8962.28365	0.739146991	1.989367782	0.028009886	6784.857098	2.921829449	4.246055062	0.091764419	5722.5468	52.6795571	0.716093157	0.506796008	2370.365441	0.62851127	0.32798927	1367.377945	0.258181865	0.561062476	0.858807677	0.822649088	556.3351783	2978.525606	76765.03463	38977.28237	17347.37075
656	3.257249543	13623.7688	30	10.98705306	4.440824227	16.15909643	10	2	6410166.385	7.054470565	0.746893291	0.61826892	5693.858116	0.463103129	371.5841694	6.648858248	12.74276539	4.765062266	14.71185325	0.175157624	16901.24146	7.902834491	12.41372408	23.57766004	9151.076672	1.14383821	2.068995502	0.046949493	7625.657011	1.355238671	4.371421566	0.069991566	6393.930062	51.63433883	0.878314188	0.464608506	2903.792897	0.627597144	0.404893074	1265.15137	0.652205658	0.574527221	0.841728841	0.696853878	677.5220691	2786.453215	63801.539	37287.32617	11868.42638
657	2.285395243	14461.45149	30	10.64953869	8.272194875	17.48638598	10	2	5213020.232	5.018810941	0.821768599	0.682761237	5281.377602	0.564875333	378.5586451	5.013638904	11.59910661	3.79533136	15.45111426	0.192799763	17787.18454	7.150737897	16.30448324	18.8660551	7481.874419	0.694984212	1.716773246	0.009489577	6737.074266	1.794805628	4.913344442	0.096199521	5691.338908	38.42824626	0.780132872	0.270883482	2786.412804	0.401984678	0.359381366	839.3754651	0.457283369	0.655003477	0.82168463	0.763587832	452.4097474	1996.036113	54732.55877	40420.99663	16635.09667
658	4.093129592	10239.27257	30	15.52303297	6.005198971	19.30288249	10	2	6580265.879	5.127617676	0.66997219	0.690115155	5596.730481	0.412865527	373.8364488	4.000453011	13.78809798	4.057752868	14.45368079	0.234278608	11749.18428	6.973650978	13.30537455	21.88750787	9194.396178	0.489729789	2.049346341	0.037751786	7285.681804	2.776661016	4.144796956	0.087482818	6580.06551	44.05756956	0.64922874	0.332679879	2797.938893	0.466299241	0.62768308	1928.56408	0.688436804	0.632442458	0.877058593	0.821284619	359.4624758	2666.819875	75405.35684	37711.32338	14514.3654
659	3.788936635	12648.16886	30	13.3811848	7.387752861	15.67437662	10	2	5626771.529	3.872671781	0.753362605	0.853004286	5701.95305	0.39997931	367.999946	5.79683951	13.02175633	3.258904012	11.46975317	0.181576299	10648.36474	8.673241427	12.93316701	17.73058352	7000.667265	1.451078558	1.820474557	0.01738309	7470.362044	2.412311501	4.310008862	0.083982544	5148.507372	45.73755381	0.848448164	0.426605721	2695.259676	0.224819598	0.346383979	2016.352438	0.553132851	0.736723398	0.907231146	0.752970551	598.9585704	2555.200185	51392.61825	41590.47908	12200.39517
660	3.999343523	11137.62677	30	20.38571198	4.47368948	18.88877958	10	2	5335750.008	3.516626744	0.79185065	0.221185113	5667.792435	0.53644644	364.7816767	5.785417331	12.7427805	4.250558413	13.33681094	0.227855131	16253.97975	6.900051031	13.30240506	19.89364944	8942.342069	0.997536659	2.681300249	0.002281922	7149.002801	1.707295485	4.248846753	0.063167722	5594.784211	54.13021394	0.795237505	0.343834716	2845.950483	0.57290771	0.391527997	1146.260347	0.525110911	0.635590518	0.866754367	0.818771897	594.759182	2355.618471	63576.26469	38550.35013	16523.01613
661	2.87029419	10579.52655	30	12.60567339	6.337350689	18.2321905	10	2	4749185.56	6.617044329	0.680870681	0.773354472	5229.605749	0.38294652	391.2337311	5.371984668	14.29559572	3.256612691	13.72120584	0.294246689	13486.94161	6.879553918	14.32582593	21.68989174	9812.905038	1.094407002	1.41754127	0.0096784	7389.254698	2.139018134	3.929494717	0.08007674	5838.964496	40.49222151	0.744218065	0.531068727	3395.723595	0.603934936	0.644188686	1068.004281	0.702917231	0.495261946	0.875944153	0.858358224	540.3749377	2771.978402	79623.10208	38062.5349	14659.86459
662	3.80495826	11883.04806	30	16.21321881	6.849698172	18.6207908	10	2	5616177.934	6.489605026	0.715260295	0.642076246	5600.57799	0.590434994	364.2652089	3.356591492	12.02844111	4.931072117	12.10203728	0.145818353	14114.70077	3.416999375	13.7131387	22.47739275	8640.266647	0.995360016	2.614327066	0.025837497	6240.713436	2.724445444	4.337741381	0.075350173	5671.235523	46.03716859	0.734893081	0.272963238	3292.79404	0.57946001	0.706557623	1202.459865	0.626489669	0.648505425	0.855360875	0.924296691	534.680819	1510.04048	69077.35875	41914.30779	10412.24001
663	3.655864551	10844.59632	30	18.9177743	7.204778201	16.99246939	10	2	6319766.141	6.060451648	0.840223666	0.279028673	5323.937515	0.396195613	371.5900408	6.306116149	14.89713966	5.167690149	8.626435859	0.234177285	14151.49733	7.394022817	13.87097841	19.74659204	8752.885768	1.084270536	2.440129675	0.024633802	7195.135815	2.467333662	4.014214288	0.091102839	5601.683818	50.77574812	0.989797805	0.445624598	2877.539571	0.605102726	0.495162752	709.0765012	0.611805639	0.76858914	0.833334741	0.703684802	461.7988952	1674.582059	61841.41754	39955.43108	11686.88762
664	3.276825124	12612.12917	30	16.23627742	9.531542303	18.84837368	10	2	4598055.203	5.414302836	0.92412032	0.707357681	6529.868739	0.419337522	380.793168	4.337671506	13.16657011	4.402935191	14.84589402	0.281137903	15010.23171	5.752919599	13.0543832	16.99016288	8344.910219	1.13270896	2.469590671	0.019500816	7239.747851	2.48652395	4.455380599	0.05161573	5997.327288	48.49856108	0.668813422	0.494531934	2428.005727	0.537269212	0.474138951	2069.637945	0.561664196	0.664465672	0.885905554	0.763610069	572.9175897	1594.735536	53250.64919	51552.86639	13436.17925
665	3.319737168	14339.74052	30	9.248031988	4.637641105	18.69431526	10	2	5110418.577	5.815000778	0.702703462	0.838673436	5429.808711	0.500158923	414.4742063	5.274796517	10.75192787	5.989803872	14.43148844	0.248295681	16831.64339	8.801007253	12.89315814	22.10004693	9148.900221	0.834459284	2.604927471	0.028983181	7035.374376	2.104913318	4.602077118	0.067381754	5962.105783	45.3348061	0.87160778	0.488620969	3304.972491	0.578322703	0.664973566	1103.136727	0.413914887	0.49260334	0.777844942	0.827765794	627.9770763	2896.93877	59884.06366	36912.52297	8920.784692
666	2.624386812	12454.51752	30	16.58298358	6.039256427	16.92900725	10	2	5666386.493	6.527123579	0.806144152	0.755901973	5283.936025	0.470861841	363.838723	5.732972456	10.22327068	4.596677912	16.5714778	0.301231967	17113.82128	6.50834665	12.8938318	24.41849954	7830.711839	0.533871297	2.170222438	0.025589694	7087.673877	2.757087446	3.898171619	0.066628892	5125.480255	56.32515885	0.786113968	0.452573007	2903.990154	0.475664532	0.388821855	1322.813689	0.446959481	0.683239257	0.848248317	0.830329606	319.0585789	1858.89395	67885.94074	37554.69633	11191.77799
667	3.884781567	9194.743864	30	16.28963153	7.530167546	17.55990021	10	2	5805455.85	5.184586269	0.907812977	0.754504753	5452.002715	0.450265952	382.2930559	6.398013151	11.31182618	3.660021065	11.9826758	0.253448454	15939.53964	6.594016128	12.69461218	21.4293776	8583.875635	0.826016706	2.662582678	0.025106652	7058.614494	1.675896944	3.895764986	0.057258628	5416.972762	44.79045769	0.579397943	0.384824357	2977.530738	0.656135436	0.754597659	1386.182297	0.485020579	0.687649433	0.84313122	0.814266832	697.9984052	1366.899862	62072.64249	32614.40114	19892.93684
668	2.136767645	16976.77913	30	16.00298758	9.06356562	16.30196505	10	2	5109727.571	5.149570275	1.048057036	0.474153147	5174.741966	0.485209524	401.0916967	4.895686785	11.96809312	7.201562754	11.71020204	0.189162515	17252.36205	7.912380307	14.41423625	21.2457593	7471.332423	1.045084198	1.967796245	0.046668543	6988.479653	2.141752314	4.775696843	0.078452817	5824.536676	56.34181035	0.644659001	0.207450239	3662.675504	0.481256367	0.681268285	1566.987623	0.695393562	0.679668327	0.845307661	0.951742779	514.3790048	2942.405815	69622.69512	46283.65449	16856.04079
669	4.853547113	10818.70404	30	9.786624456	6.763677506	19.20313881	10	2	6064744.423	6.266529373	0.884208917	0.700124181	5612.590441	0.528053588	390.1030315	6.273388178	13.84184201	4.858889211	12.09539276	0.159577365	18658.01043	8.314527949	14.18426418	21.18543494	8297.282853	1.39527612	2.206184197	0.029738243	7674.946681	2.880522499	4.441464079	0.090864379	5222.124326	52.48302209	0.819430235	0.510058798	2771.873314	0.335401824	0.434156549	1185.008603	0.665562919	0.592670266	0.821090314	0.949750995	552.642366	3273.599183	69703.57639	44310.16827	10987.36507
670	4.709687187	8784.04725	30	15.25736203	7.627035087	18.74456768	10	2	5220595.108	4.708189553	0.725511914	0.567855553	6687.32105	0.473931977	380.8464664	5.762515328	12.2230422	4.890910128	14.71850017	0.283906293	16492.51715	7.293861208	12.51019815	19.39149349	8930.993389	1.074201621	1.927829197	0.033747676	7347.225061	2.721522055	4.536483229	0.088253194	5546.00482	58.8433256	0.473432245	0.318853611	2330.903761	0.631562301	0.337255109	216.7257582	0.636709	0.721832758	0.861461153	0.79323616	376.1825693	1707.345041	66448.04391	48100.45591	16812.01801
671	3.601778017	11663.32695	30	14.59887052	6.397542249	18.12205207	10	2	5183127.352	4.178292369	0.581653203	0.622057118	7111.733638	0.430410169	385.8530447	7.583683022	13.04102172	4.218901937	10.29208289	0.185069503	14699.35099	6.436474651	13.29530859	20.62122875	7163.537383	0.930958412	2.19777832	0.044266284	6470.522021	2.674708827	4.86766358	0.08058919	5594.387776	50.74679332	0.779187245	0.546990321	3272.343395	0.66327063	0.918413928	1284.647831	0.640422882	0.734762275	0.840292319	0.826426537	424.888564	2087.595141	68441.2813	33324.4929	12503.36719
672	4.348356839	6826.4951	30	24.30107256	8.236464132	16.88909855	10	2	5536336.12	7.13146483	0.636248619	0.876966489	5290.132895	0.481166777	362.499691	6.164719447	13.55454061	4.783251567	13.28656498	0.250450175	13997.80926	7.262553253	13.48554003	21.89880735	7023.811542	0.849611427	2.177263234	0.030637858	7423.251471	3.054037792	4.690874824	0.063307042	6467.443499	41.72052473	0.583543992	0.426488655	2804.597879	0.47669405	0.653984275	1531.105755	0.482759001	0.644687748	0.858998124	0.891713573	415.0270206	2595.563752	60666.88089	27884.43246	15565.42518
673	3.369132745	11397.86514	30	9.225716759	9.327504133	17.80266466	10	2	5506393.24	6.508285812	0.905004799	0.40888193	6821.095334	0.605289465	360.2886346	4.204361253	10.97014159	2.586676219	13.09754775	0.187989065	15841.99339	6.626857503	12.58814099	22.54778018	9794.653257	0.950613506	2.589463628	0.008669382	7199.210111	1.106338565	4.389486074	0.096238258	5735.287816	37.2673746	0.778907042	0.320500891	2581.394415	0.636976969	0.413473512	1383.607892	0.450770761	0.613707149	0.830133511	0.893464418	544.783654	1565.590206	71048.03996	37672.82861	16731.3957
674	2.602643728	12619.05718	30	13.64235176	7.316289452	16.44815488	10	2	5776706.224	6.060120543	1.105111595	0.955685694	6338.864562	0.602427786	347.5365912	5.407826996	11.77797619	4.423927541	11.16310861	0.240892987	9063.701638	7.374678763	11.92616734	20.4546528	9062.96147	1.130360013	2.841189724	0.052496922	7286.167063	1.52023272	5.102453334	0.100074974	5361.654305	47.45734565	0.464247302	0.300755299	2082.531186	0.619905649	0.443502538	2344.918103	0.529237574	0.647788995	0.8706522	0.773307952	746.4091652	1500.833961	52564.90579	41982.45273	18938.93672
675	4.115695402	10135.29423	30	13.77871953	4.691357574	19.18019147	10	2	5889910.073	4.609432884	0.599116811	0.574566939	5613.16107	0.472725692	396.7960908	5.147540479	11.21601254	3.874198005	11.1905133	0.219129172	13287.27129	4.004885665	13.98370987	20.66088875	8848.702705	0.870425434	2.874401607	0.033655998	6280.090067	3.047710764	4.30661507	0.043268656	6448.56564	57.00853795	0.551932869	0.295274759	1885.747658	0.667332793	0.590014186	708.3922365	0.600800896	0.629516347	0.847547624	0.797342679	445.4345215	2544.551795	65409.3856	41694.45777	17403.30103
676	3.393377443	10971.631	30	16.91573718	12.47693766	14.73195114	10	2	5603577.576	5.005348785	0.729821724	0.744025604	4564.266844	0.521691648	404.2365117	5.035751707	12.717955	4.349676753	12.49762052	0.268633172	16184.43209	7.139196861	13.01142525	19.43543664	8638.518269	0.901012917	3.120199283	0.026814668	6423.827453	1.746100491	4.320637277	0.073138615	6181.748344	53.44078376	0.868632823	0.282792663	2682.237386	0.123480293	0.902156703	863.8386558	0.631619434	0.799378979	0.821921628	0.791203648	899.9244662	970.7084637	66735.38689	41640.29292	14492.9022
677	2.900111047	12149.32881	30	10.85882522	6.321000705	15.78303594	10	2	5763939.083	6.895768604	0.688111727	0.573436884	4782.512896	0.513209269	356.36034	4.80754291	11.54370509	4.47516486	9.162392051	0.276030087	20158.13961	6.904958741	14.57897288	21.94874718	8707.131309	0.983823356	2.177053194	0.040671056	7272.989983	2.953639285	3.571937256	0.080484508	6289.474909	55.48104989	0.511219759	0.20855389	2909.110421	0.663624217	0.084470778	1312.061052	0.669717014	0.742602908	0.858375387	0.859706361	590.7556893	1786.225018	62573.50235	28247.70358	15158.99006
678	2.136574579	11391.99139	30	11.04855109	7.285460162	17.90841587	10	2	5923129.58	4.679369535	0.821068727	0.383962453	5424.99781	0.555951661	370.9706684	7.17406865	12.94205249	6.365521156	14.442862	0.263505105	13628.58763	5.677181013	13.76965153	19.47435703	7563.758504	1.111303102	2.671545223	0.025715761	6845.581578	3.0761336	4.061763068	0.07649902	6230.052121	43.74125119	0.755458686	0.246456576	3740.409509	0.578529228	0.511393021	2175.089108	0.615336657	0.656617147	0.829862099	0.735704528	358.9210241	1581.986486	65226.49375	38944.34424	17133.99193
679	3.767133739	10169.22768	30	16.87758528	7.044409325	17.86320407	10	2	5381557.278	7.136984903	0.754936976	0.51890853	5350.586371	0.57221096	349.1831189	4.662069968	14.50184266	4.475797203	14.92743527	0.176392719	15955.92081	9.05068751	12.70176565	18.22671003	7662.884239	1.020253471	3.000951805	0.028154539	7507.673581	1.966472139	3.367776892	0.079951584	5930.661973	49.6275277	0.621937546	0.229365036	3463.239079	0.659776605	0.662973554	1383.707884	0.558539386	0.528162935	0.867182741	0.863353203	642.7983191	2470.947268	79271.68844	37510.43977	23073.19403
680	3.547808687	12535.30753	30	17.92341445	7.382702381	17.76982725	10	2	5654958.239	6.419869268	0.88620991	0.664189395	4813.067892	0.55715122	376.5639886	5.442029279	11.27707295	4.866578289	13.89549965	0.223111308	16884.15723	8.539040371	13.31375835	21.38039784	8302.982827	1.349267239	1.882762929	0.03226898	6672.531169	1.875438239	4.986648315	0.044058277	5209.149791	59.57405024	0.611289728	0.330703187	2723.729459	0.876188856	0.575331268	1021.93045	0.389193802	0.693126658	0.819345953	0.749573287	519.1788423	1639.29607	68934.52625	42059.20107	13171.49591
681	4.796759343	9911.891815	30	14.40854785	7.136709516	19.15796144	10	2	6280785.932	4.696646071	0.696476437	0.549462181	5408.356611	0.478824595	367.3940559	6.473569941	9.327014052	3.635155577	10.52838697	0.221033595	18484.14997	5.340186132	13.76359974	23.24837332	7287.246768	0.726470825	2.258199625	0.040216855	6573.731208	2.632167786	4.502085655	0.09345487	5297.430204	49.02401419	0.767931367	0.31314858	2662.347864	0.568102609	0.828117085	1830.349589	0.389486232	0.601166332	0.881988079	0.852764447	431.0991608	1714.027694	57170.17641	29882.39957	13054.9969
682	3.501379689	11625.11026	30	20.0766511	9.538643992	19.82387241	10	2	6730167.488	6.960927901	0.858718951	0.746026935	5754.261905	0.553062139	378.4429175	5.032131841	13.44576543	4.253678008	12.21674398	0.360202052	13974.88468	6.940287668	12.10535555	21.25277251	8006.602841	0.753390205	2.511464607	0.035427722	7369.567973	1.973774927	4.235372387	0.096669628	5789.028279	54.08710218	0.600496307	0.304090481	3178.62025	0.257288801	0.17907128	1695.98833	0.61174725	0.79039971	0.845079708	0.836925169	444.8944713	2973.553488	79459.98865	30621.6801	18975.61472
683	3.329603287	10090.49115	30	17.78901256	6.555470729	17.84877658	10	2	5495888.543	7.165341505	0.820793297	0.821461521	6788.368142	0.473354795	382.2439588	5.212781184	13.4588985	4.834974757	12.41386514	0.119985185	13902.10789	9.087557776	13.63205437	25.20759112	7975.019471	1.064070063	2.14263781	0.015075817	6201.533662	2.244225273	4.357083251	0.064451924	5381.352512	36.14104315	0.619384171	0.430284478	2595.701765	0.494248186	0.319106294	672.6244237	0.713622932	0.766306679	0.912007878	0.82193957	456.9923163	1465.365924	64148.55057	41169.08201	17826.85201
684	3.461162015	11911.70015	30	19.1105426	6.874959305	17.97583019	10	2	6411218.186	7.398034494	0.649248187	1.033637554	4807.906716	0.478526249	392.4103139	5.634063778	15.06547621	3.168435811	13.12769805	0.256587071	20059.76693	5.566027767	12.11552028	22.42295571	7528.942331	0.968614077	1.618753995	0.032188332	7784.830849	1.810749657	3.858401447	0.07754922	5014.304324	55.59846244	0.838818995	0.28819836	2284.085847	0.556415942	0.662659561	700.227363	0.683947035	0.555146104	0.844080505	0.876038818	346.631211	1637.365385	78055.04475	39824.3812	13875.27702
685	4.404917171	7890.060372	30	14.48173274	5.805914465	16.01990887	10	2	5960111.418	4.803424062	0.730321971	0.695828055	5595.974914	0.468701417	373.1702309	3.681765322	13.0761824	3.982392359	12.79699428	0.205305973	13862.80673	5.188523807	12.32034953	19.88485604	8838.228763	0.935006927	1.638722525	0.021945268	7336.110013	2.63529662	3.904030246	0.069842095	6070.691211	54.93976702	0.651882478	0.30745288	2761.887633	0.321383671	0.660646956	1507.038473	0.459132183	0.67258809	0.801805435	0.830454082	478.0865459	1326.700777	69313.02627	49786.45091	18967.05455
686	4.586865085	9140.673764	30	16.04428702	6.291548614	18.39572612	10	2	5184646.963	9.028133737	0.959290394	0.553841797	5916.884809	0.396015334	364.7924863	4.871037664	10.8512637	4.115808599	12.92162597	0.19901249	16945.60274	7.620373285	13.68969727	20.34351137	8995.910116	0.854248725	2.730255332	0.029215358	7703.290378	2.469191658	3.955696794	0.071331493	6381.297905	51.94629277	0.498392228	0.64056958	3173.543113	0.773079512	0.662241296	842.2252209	0.625994495	0.697760104	0.903219439	0.800446466	383.3715265	2027.448131	79859.95172	42614.37809	15041.04175
687	2.503634509	12964.20866	30	14.65653724	9.42016084	18.24374213	10	2	5530686.697	4.310897808	0.976199222	0.766800108	5361.537707	0.492903222	352.9257876	3.87737373	11.50275863	5.332038048	15.68985196	0.155455452	16854.81201	9.144030483	14.2869137	20.47635431	7994.147063	0.970435303	2.646808194	0.044714645	7213.929631	2.00693432	4.501830062	0.078670518	5415.860324	50.1796483	0.680619236	0.518165232	3763.555711	0.493615336	0.518564828	1526.432548	0.558185978	0.701369912	0.865579221	0.778718837	669.7599964	2547.208582	80997.6441	38752.12586	8529.825535
688	4.923050001	8166.832831	30	20.95071307	5.908942952	17.60894677	10	2	5625244.117	5.756990294	1.022229834	1.193294481	4526.593096	0.570206094	364.497674	5.42187208	11.61272282	5.10826983	13.3210458	0.27064354	14202.78884	6.79558172	13.24340439	18.38432252	7794.934936	0.996073	2.959851415	0.030543405	6767.207304	2.564028897	3.814643933	0.056751259	5956.249358	56.88438397	0.889593239	0.458741826	3012.907345	0.502176056	0.509403306	1537.849393	0.717832099	0.430415406	0.858175256	0.804133366	505.0592452	1239.223293	52338.21559	47386.26394	16073.15614
689	1.630323543	14354.15814	30	17.03476445	5.847867788	18.81486895	10	2	5720345.156	4.028766479	0.817072882	0.717988631	5206.835802	0.492356328	372.334086	5.743658009	12.29553327	4.09010509	11.37225427	0.215478084	20679.13436	7.526170882	12.96021784	20.37383404	9156.668615	0.738823468	2.126094008	0.035184393	7030.375642	1.76579826	4.086529311	0.100410583	5470.956079	53.37932776	0.73043077	0.459259362	2386.578683	0.419207919	0.560320434	1438.24826	0.638042339	0.693339355	0.863165018	0.831631777	557.6487115	2295.208476	55627.9709	35746.04971	13601.40498
690	3.668389553	8492.431354	30	17.07712552	8.758417721	17.30819151	10	2	5402143.279	6.560525374	0.735510914	0.771556348	5646.844955	0.555594938	387.4925606	4.782698904	13.78323578	7.383908146	11.84558501	0.245642321	21577.46385	7.448212895	12.29452086	20.23639078	8786.14205	0.992098483	2.188885261	0.036139158	7288.603535	2.331317454	4.355121053	0.040894386	6674.189856	49.56900646	0.773873005	0.205357074	3036.992642	0.563105807	0.585206762	1471.84292	0.579135506	0.573603895	0.854216336	0.854555681	427.3327393	2200.071806	66450.69865	44020.07356	16399.80864
691	3.707585313	10162.43843	30	13.19887164	7.084605232	16.18331355	10	2	5014814.933	4.078113484	0.696586583	0.426649066	5626.26579	0.455423021	414.2244388	5.772240896	11.860863	6.030709966	10.53817263	0.189660875	14496.38719	6.121727249	13.60799	23.24041347	9235.000335	0.917757168	2.291475456	0.029159698	7167.842693	2.629095299	4.126217465	0.091351472	5372.113441	46.63604913	0.61845774	0.360746015	2721.84837	0.510539801	0.241077699	779.8498183	0.700807512	0.57264312	0.804258749	0.890265803	649.0703815	1519.823369	67868.81202	34474.61102	17171.28641
692	3.465709743	13350.37522	30	11.55366541	7.632173371	18.57256318	10	2	5802421.021	6.775904827	0.809565858	0.497044392	4480.612008	0.536228862	377.1824759	5.988724637	10.67398804	4.3881153	16.05809344	0.265347511	15503.67906	8.437348443	12.88287028	22.07545311	6268.944728	0.744386033	2.690473884	0.031155718	7615.782495	2.471678036	3.617961221	0.064896487	5187.178142	51.97649783	0.62718339	0.41582894	2789.364193	0.507593331	0.648596661	1528.375089	0.600714481	0.546873466	0.864281855	0.98727123	318.6108805	2206.340196	60477.17033	30381.71897	21340.74927
693	4.13697497	10910.7051	30	10.5181787	9.02260305	18.70852416	10	2	6120352.621	6.80013735	0.74184416	0.829311991	5967.941988	0.44699531	340.2473462	6.653907127	14.53404528	4.053190443	12.5219432	0.172413111	11003.0367	6.230010827	13.86786868	22.23159061	9118.764728	0.890514543	2.140494438	0.00867933	7696.572891	1.695391916	4.954789976	0.087814978	5997.498645	44.00450173	0.502459856	0.284905171	3054.081276	0.640104147	0.270249528	683.6966675	0.509001643	0.686403635	0.828676025	0.84156531	774.5817299	1914.443464	70139.53832	36890.51357	16000.46046
694	4.31735297	9454.390411	30	14.26258259	6.875278501	18.22190915	10	2	5813171.934	8.039036408	0.753861782	0.651671086	5543.388657	0.54760978	408.1317549	4.768569895	14.42521859	6.422781938	12.30278972	0.140208717	17562.48846	8.17186093	12.83970391	20.67133752	7781.106399	1.232540547	1.805751498	0.040462884	7550.775721	1.796081703	4.587751416	0.086175723	6872.059147	55.61377082	0.868829184	0.35457699	3219.448053	0.397091786	0.422358354	1403.752139	0.532886331	0.624145641	0.886637994	0.873099238	396.300535	1927.706645	67759.37054	43567.39374	16671.33551
695	4.649924138	10715.7074	30	13.43582533	6.460330819	17.5612143	10	2	4699881.411	6.887771163	0.803812001	0.54700225	6642.68555	0.57271135	382.8656583	5.407525687	13.18266701	4.296366616	9.827287334	0.218514182	10086.10788	7.397481049	13.54219893	18.06441181	7540.379172	0.947204833	2.466217756	0.024417435	7025.372999	2.420600001	4.782046921	0.066320335	5653.122286	48.30730077	0.731053419	0.299584097	3043.170706	0.807752596	0.6235696	239.9062813	0.531943022	0.592205996	0.862606647	0.929466867	522.1789989	2288.667068	65688.75383	40330.96178	14011.46076
696	2.670248173	10249.47006	30	14.82162824	8.889515687	17.62910906	10	2	5653983.468	5.234206979	0.949428324	0.36004943	5700.742712	0.412407131	381.7139669	5.700548809	12.05141156	4.435541462	11.87074283	0.183868248	16089.23594	5.204628089	13.3335986	18.28088131	9309.442768	1.030970155	2.050454276	0.023884075	7939.645866	1.845158702	3.937556497	0.069852671	4932.826296	48.97801254	0.645031998	0.320646636	3445.857821	0.599300683	0.075748409	1369.476938	0.453346533	0.714261698	0.831966064	0.851963827	525.405605	1568.042306	71584.35655	35727.34457	16198.94455
697	4.441451162	11513.02947	30	7.544569427	5.663031096	17.51001563	10	2	5726966.75	6.122335735	0.554322866	0.622478639	5276.296357	0.342939812	377.9937639	5.693234275	10.27596829	4.999062045	14.46032636	0.216231112	12066.67425	7.582980444	12.93227754	18.98314653	7764.514933	1.262732714	2.809508101	0.040521023	7656.559217	2.443870025	4.436807086	0.073615245	5831.408474	58.64382064	0.625498519	0.501871589	2872.585874	0.756932544	0.917840862	1319.768737	0.630260982	0.83267282	0.859606458	0.841685524	461.6669283	2033.331327	54125.73491	36623.70071	11246.74777
698	3.249895603	15094.41074	30	15.08496096	8.189927577	15.49063587	10	2	6265776.105	4.880045539	0.93297837	0.626709029	5096.85232	0.614173763	364.2887944	4.997993311	14.72710523	3.843165254	11.79789346	0.269418813	13871.41938	8.094235825	11.99133239	22.64858492	8295.271095	1.153597263	1.745045677	0.018897217	7012.045072	2.464482713	3.842359529	0.084986628	5891.334653	56.49285806	0.663364018	0.493416859	2465.201954	0.455772711	0.529109906	1048.000636	0.71304252	0.791469979	0.834608765	0.969850829	525.4490618	1154.821034	74301.99337	41449.4916	13923.08088
699	3.920060465	12394.9991	30	12.84156702	7.186095902	16.87985901	10	2	6232334.215	5.179493845	0.794602916	0.688451906	5085.679175	0.505615905	399.0456025	5.490512914	12.7074001	5.141920156	16.81577729	0.173249192	20186.52091	8.053430208	13.73887533	20.51110466	7946.720931	0.872376515	2.52226071	0.035782333	7018.389007	2.403269814	3.755413519	0.082007472	5616.454554	59.06861013	0.453312725	0.515495513	2405.567109	0.68857092	0.528680529	1528.659026	0.617889846	0.608257518	0.823285695	0.660596874	499.2271955	3032.388604	44199.15625	34782.80183	14335.75123
700	1.140495698	12770.96367	30	7.527318546	8.390485954	16.44792745	10	2	4842137.393	5.122910006	0.897595875	0.504014527	8179.111678	0.484539951	371.0885461	6.509466412	11.11377131	4.27942077	14.47009834	0.329162576	10441.8014	7.246502542	13.60080089	19.96812807	8254.014077	1.327221031	1.57892587	0.033531246	6880.907234	2.629856406	3.862259338	0.076458033	5508.541294	49.17933932	0.552245575	0.378256813	2526.791008	0.560194095	0.442843936	1041.909462	0.483323258	0.777280741	0.865844899	0.923092762	175.4857054	1982.360009	53242.87004	44507.54614	13236.60337
701	1.926804882	12930.17854	30	14.92410501	7.261289294	16.25686519	10	2	5917627.399	9.178067192	0.735285739	0.741019946	6410.721569	0.463374521	360.505184	6.011302916	11.06873847	2.526126543	9.248149986	0.185664678	9526.2881	7.988120274	13.65351311	18.33546583	7926.432483	0.873401061	1.815830039	0.020649344	7320.302207	2.823591507	4.274391232	0.075383223	5322.195335	59.90581546	0.709588482	0.362057435	3103.801489	0.497825679	0.85241829	1427.982672	0.639402956	0.733884059	0.842495513	0.853401083	563.9763996	1932.512575	55029.20568	42254.2978	15819.18453
702	3.871002821	12131.4475	30	18.30464666	7.910572136	19.23109747	10	2	5777878.271	5.216489417	0.922241815	0.731997899	6310.714629	0.45971891	381.2995549	5.846659039	10.71485717	4.909241204	14.74812001	0.168383174	11213.42051	5.677786762	13.71352457	19.91886836	8124.33883	1.570216001	1.694575828	0.027689981	6210.136624	1.545814951	4.227838037	0.080551863	5855.417332	43.83372606	0.642803685	0.304109761	2685.963353	0.444939906	0.800497406	1661.046028	0.596222283	0.786209244	0.791103363	0.741704116	610.514031	2825.222025	66129.9405	34430.14335	16133.86868
703	4.310176368	11421.98153	30	18.43564096	9.216347358	18.05024281	10	2	3867018.359	6.571897594	0.467784844	0.788120025	5482.790804	0.537321455	383.6282172	6.603736865	12.51623982	4.304893428	9.552368258	0.200053492	10496.16004	5.761975612	13.4400672	22.45923848	8302.825778	0.97554761	2.508017899	0.048384869	7215.258878	1.657069417	4.467843611	0.073011746	5788.63083	50.44127949	0.552200481	0.49825796	2310.77893	0.270144501	0.54427143	547.6060287	0.534985214	0.636067924	0.851150759	0.832582498	300.7310954	1750.382566	57237.2098	37357.17767	16719.69686
704	4.01923983	9686.14276	30	11.57077896	8.250668739	16.80132848	10	2	4851467.498	5.757375174	0.881456121	0.754613055	5705.518588	0.443354776	404.1419451	6.044969403	11.85171898	3.918731942	14.62535579	0.23774215	16639.05636	5.649150602	14.51424997	19.58810574	9270.014635	0.739205815	2.423389128	0.057758244	7003.787503	2.099256564	3.981983821	0.064692302	6492.658815	48.69485822	0.716062256	0.391003877	2055.424559	0.279682153	0.693643458	1505.524924	0.607518295	0.765974761	0.843707935	0.858552523	535.3605222	2342.344926	72167.36655	35299.16002	15986.52892
705	1.811339306	16070.50066	30	16.1689897	9.164905005	17.04991387	10	2	5471831.183	4.772397814	0.948830905	1.070965417	5771.417538	0.532722287	363.519339	5.613787286	13.98428381	2.902626495	14.2327178	0.234462431	13338.96828	7.143955286	12.99007513	24.01284296	9701.822257	1.349221441	2.122812812	0.012020828	7159.503551	2.011426756	4.083665421	0.075145061	5960.94556	56.23045588	0.700365403	0.496194069	2301.595848	0.506052817	0.601136166	948.9412797	0.600387103	0.750487327	0.868986191	0.90370801	382.7139446	2805.739302	43283.41992	40537.00276	10476.99819
706	1.213450879	13092.40257	30	13.3548521	6.002352255	16.18979573	10	2	5843213.199	10.90455723	0.540782889	0.559413452	6405.659542	0.486215644	336.0876604	4.613764176	13.35288598	4.331750631	16.61958058	0.182986098	10957.88019	5.816114689	13.54902728	23.48863661	9527.308796	0.863438572	1.596659213	0.03179458	7712.362975	1.291968692	4.027425183	0.101216593	5497.825635	56.4009693	0.637375553	0.353658214	3173.747197	0.556610466	0.791668639	917.3623714	0.459989446	0.656426659	0.854688384	0.828779522	659.4752756	2017.215325	67038.61276	43799.85257	8724.676812
[truncated: 9,294 more rows]
[truncated: 684 more columns]
